# Supplementary material for: An ambient stable core-substituted perylene bisimide dianion: isolation and single crystal structure analysis
Source: Chem Sci. 2015 Jan 16;6(3):1663–7. doi: 10.1039/c4sc03671a (PMC5501005; doi:10.1039/c4sc03671a)
Supplement: Supplementary file 2 [file SC-006-C4SC03671A-s002.cif]

# Electronic Supplementary Material (ESI) for Chemical Science.
# This journal is © The Royal Society of Chemistry 2015

####################################################################### 
# 
# This file contains crystal structure data downloaded from the 
# Cambridge Structural Database (CSD) hosted by the Cambridge 
# Crystallographic Data Centre (CCDC).
# 
# Full information about CCDC data access policies and citation 
# guidelines are available at http://www.ccdc.cam.ac.uk/access/V1 
# 
# Audit and citation data items may have been added by the CCDC. 
# Please retain this information to preserve the provenance of 
# this file and to allow appropriate attribution of the data. 
# 
#######################################################################

data_149_SS66
_database_code_depnum_ccdc_archive 'CCDC 1032959'
_audit_update_record             
;
2014-11-06 deposited with the CCDC.
2015-01-05 downloaded from the CCDC.
;

_audit_creation_method           SHELXL-2013
_chemical_name_systematic        
;
 ?
;
_chemical_name_common            ?
_chemical_melting_point          ?
_chemical_formula_moiety         
'C85.76 H36.26 Cl8 F28 N12 Na4 O14, 0.24(C10 H24), 0.44(C3 H6 O)'
_chemical_formula_sum            'C89.42 H44.52 Cl8 F28 N12 Na4 O14.44'
_chemical_formula_weight         2425.53

loop_
_atom_type_symbol
_atom_type_description
_atom_type_scat_dispersion_real
_atom_type_scat_dispersion_imag
_atom_type_scat_source
C C 0.0181 0.0091 'International Tables Vol C Tables 4.2.6.8 and 6.1.1.4'
H H 0.0000 0.0000 'International Tables Vol C Tables 4.2.6.8 and 6.1.1.4'
N N 0.0311 0.0180 'International Tables Vol C Tables 4.2.6.8 and 6.1.1.4'
O O 0.0492 0.0322 'International Tables Vol C Tables 4.2.6.8 and 6.1.1.4'
F F 0.0727 0.0534 'International Tables Vol C Tables 4.2.6.8 and 6.1.1.4'
Na Na 0.1353 0.1239 'International Tables Vol C Tables 4.2.6.8 and 6.1.1.4'
Cl Cl 0.3639 0.7018 'International Tables Vol C Tables 4.2.6.8 and 6.1.1.4'

_space_group_crystal_system      triclinic
_space_group_IT_number           2
_space_group_name_H-M_alt        'P -1'
_space_group_name_Hall           '-P 1'

_shelx_space_group_comment       
;
The symmetry employed for this shelxl refinement is uniquely defined
by the following loop, which should always be used as a source of
symmetry information in preference to the above space-group names.
They are only intended as comments.
;

loop_
_space_group_symop_operation_xyz
'x, y, z'
'-x, -y, -z'

_cell_length_a                   14.6741(9)
_cell_length_b                   15.8676(10)
_cell_length_c                   24.1918(15)
_cell_angle_alpha                91.946(2)
_cell_angle_beta                 106.327(2)
_cell_angle_gamma                115.228(2)
_cell_volume                     4812.8(5)
_cell_formula_units_Z            2
_cell_measurement_temperature    100(2)
_cell_measurement_reflns_used    9840
_cell_measurement_theta_min      3.42
_cell_measurement_theta_max      74.60

_exptl_crystal_description       block
_exptl_crystal_colour            violet
_exptl_crystal_density_meas      ?
_exptl_crystal_density_method    ?
_exptl_crystal_density_diffrn    1.674
_exptl_crystal_F_000             2425
_exptl_transmission_factor_min   ?
_exptl_transmission_factor_max   ?
_exptl_crystal_size_max          0.307
_exptl_crystal_size_mid          0.156
_exptl_crystal_size_min          0.095
_exptl_absorpt_coefficient_mu    3.447
_shelx_estimated_absorpt_T_min   ?
_shelx_estimated_absorpt_T_max   ?
_exptl_absorpt_correction_type   multi-scan
_exptl_absorpt_correction_T_min  0.5436
_exptl_absorpt_correction_T_max  0.7538
_exptl_absorpt_process_details   Bruker-SADABS

_exptl_special_details           
;
 ?
;

_diffrn_ambient_temperature      100(2)
_diffrn_radiation_wavelength     1.54178
_diffrn_radiation_type           CuK\a
_diffrn_source                   ImuS-micro_source
_diffrn_measurement_device_type  Bruker-D8Quest_Kappa_CMOS_Photon100
_diffrn_measurement_method       omega_and_phi_scans
_diffrn_detector_area_resol_mean ?
_diffrn_reflns_number            82373
_diffrn_reflns_av_unetI/netI     0.0277
_diffrn_reflns_av_R_equivalents  0.0338
_diffrn_reflns_limit_h_min       -17
_diffrn_reflns_limit_h_max       18
_diffrn_reflns_limit_k_min       -19
_diffrn_reflns_limit_k_max       19
_diffrn_reflns_limit_l_min       -30
_diffrn_reflns_limit_l_max       30
_diffrn_reflns_theta_min         3.128
_diffrn_reflns_theta_max         74.782
_diffrn_reflns_theta_full        67.679
_diffrn_measured_fraction_theta_max 0.989
_diffrn_measured_fraction_theta_full 0.999
_diffrn_reflns_Laue_measured_fraction_max 0.989
_diffrn_reflns_Laue_measured_fraction_full 0.999
_diffrn_reflns_point_group_measured_fraction_max 0.989
_diffrn_reflns_point_group_measured_fraction_full 0.999
_reflns_number_total             19566
_reflns_number_gt                16606
_reflns_threshold_expression     'I > 2\s(I)'
_reflns_Friedel_coverage         0.000
_reflns_Friedel_fraction_max     .
_reflns_Friedel_fraction_full    .

_reflns_special_details          
;
 Reflections were merged by SHELXL according to the crystal
 class for the calculation of statistics and refinement.
 
 _reflns_Friedel_fraction is defined as the number of unique
 Friedel pairs measured divided by the number that would be
 possible theoretically, ignoring centric projections and
 systematic absences.
;

_computing_data_collection       'Bruker SMART'
_computing_cell_refinement       'Bruker SMART'
_computing_data_reduction        'Bruker SAINT'
_computing_structure_solution    'Bruker SHELXTL'
_computing_structure_refinement  'SHELXL-2013 (Sheldrick, 2013)'
_computing_molecular_graphics    ?
_computing_publication_material  'Bruker SHELXTL'

_refine_special_details          
;
For the modulation of the fluorinated alkyl chains and 
the solvent molecules several restrains were included in the 
refinement. Since these restrains only affect bond length and 
angles of the peripheral butyl chains and the solvent molecules 
all other parameters discussed in this manuscript are reliable.  
;
_refine_ls_structure_factor_coef Fsqd
_refine_ls_matrix_type           full
_refine_ls_weighting_scheme      calc
_refine_ls_weighting_details     
'w=1/[\s^2^(Fo^2^)+(0.0749P)^2^+5.3485P] where P=(Fo^2^+2Fc^2^)/3'
_atom_sites_solution_primary     direct_SHELXS
_atom_sites_solution_secondary   fourier
_atom_sites_solution_hydrogens   geom
_refine_ls_hydrogen_treatment    constr
_refine_ls_extinction_method     none
_refine_ls_extinction_coef       .
_refine_ls_number_reflns         19566
_refine_ls_number_parameters     1669
_refine_ls_number_restraints     527
_refine_ls_R_factor_all          0.0580
_refine_ls_R_factor_gt           0.0485
_refine_ls_wR_factor_ref         0.1370
_refine_ls_wR_factor_gt          0.1285
_refine_ls_goodness_of_fit_ref   1.016
_refine_ls_restrained_S_all      1.073
_refine_ls_shift/su_max          0.001
_refine_ls_shift/su_mean         0.000

loop_
_atom_site_label
_atom_site_type_symbol
_atom_site_fract_x
_atom_site_fract_y
_atom_site_fract_z
_atom_site_U_iso_or_equiv
_atom_site_adp_type
_atom_site_occupancy
_atom_site_site_symmetry_order
_atom_site_calc_flag
_atom_site_refinement_flags_posn
_atom_site_refinement_flags_adp
_atom_site_refinement_flags_occupancy
_atom_site_disorder_assembly
_atom_site_disorder_group
Cl1 Cl -0.40587(4) -0.04974(4) 0.19720(2) 0.02769(12) Uani 1 1 d . . . . .
Cl2 Cl -0.41663(5) 0.06851(4) 0.29602(3) 0.03299(14) Uani 1 1 d . . . . .
Cl3 Cl -0.71672(5) -0.47051(4) 0.31035(2) 0.02893(13) Uani 1 1 d . . . . .
Cl4 Cl -0.85440(5) -0.37004(5) 0.31843(3) 0.03494(14) Uani 1 1 d . . . . .
Cl11 Cl 0.58252(5) 0.56342(4) 0.81234(2) 0.02835(12) Uani 1 1 d . . . . .
Cl12 Cl 0.70607(4) 0.44549(4) 0.82341(2) 0.02546(12) Uani 1 1 d . . . . .
Cl13 Cl 0.11248(5) 0.12160(5) 0.79711(3) 0.03422(14) Uani 1 1 d . . . . .
Cl14 Cl 0.17625(4) 0.02509(4) 0.71089(2) 0.02928(13) Uani 1 1 d . . . . .
Na1 Na -0.05093(8) 0.13032(8) 0.50145(4) 0.0352(2) Uani 1 1 d . . . . .
Na2 Na 0.52134(8) 0.62268(7) 0.56486(4) 0.0318(2) Uani 1 1 d . . . . .
Na3 Na 0.23200(9) -0.02578(8) 1.00391(5) 0.0426(3) Uani 1 1 d . . . . .
Na4 Na 0.84122(9) 0.46233(9) 1.07562(5) 0.0465(3) Uani 1 1 d . . . . .
F28 F 0.47196(16) 0.25147(18) 1.12472(9) 0.0638(6) Uani 1 1 d . . . . .
F29 F 0.6035(2) 0.36474(14) 1.10803(7) 0.0594(6) Uani 1 1 d . . . . .
C78 C 0.6430(3) 0.3362(4) 1.23340(14) 0.0653(11) Uani 1 1 d . . . . .
F32 F 0.6560(2) 0.4219(2) 1.22593(9) 0.0772(7) Uani 1 1 d . . . . .
F33 F 0.5537(2) 0.2930(3) 1.24433(10) 0.0963(9) Uani 1 1 d . . . . .
F34 F 0.7225(2) 0.3452(3) 1.28074(9) 0.0964(10) Uani 1 1 d . . . . .
C77 C 0.6453(2) 0.2819(2) 1.18092(12) 0.0435(7) Uani 1 1 d . . . . .
F30 F 0.62112(18) 0.19319(16) 1.19027(8) 0.0609(5) Uani 1 1 d . . . . .
F31 F 0.74469(15) 0.32359(16) 1.17923(9) 0.0582(5) Uani 1 1 d . . . . .
C32 C -1.0366(2) -0.2364(2) -0.00659(12) 0.0404(6) Uani 1 1 d D . . . .
F1 F -0.96583(14) -0.14321(13) 0.00431(9) 0.0551(5) Uani 1 1 d . . . . .
F2 F -1.09080(17) -0.24498(18) 0.03198(9) 0.0632(5) Uani 1 1 d . . . . .
C33A C -1.1259(10) -0.2591(16) -0.0653(5) 0.049(3) Uani 0.516(4) 1 d D . P A 1
F3A F -1.0863(4) -0.2751(4) -0.10823(19) 0.0517(12) Uani 0.516(4) 1 d D U P A 1
F4A F -1.2045(3) -0.3495(3) -0.0683(2) 0.0470(11) Uani 0.516(4) 1 d D U P A 1
C34A C -1.1691(16) -0.1891(11) -0.0868(7) 0.044(2) Uani 0.516(4) 1 d D U P A 1
F5A F -1.1026(4) -0.1155(4) -0.0903(3) 0.0715(17) Uani 0.516(4) 1 d . U P A 1
F6A F -1.2106(5) -0.1787(4) -0.0431(2) 0.0668(16) Uani 0.516(4) 1 d . U P A 1
F7A F -1.2534(5) -0.2336(4) -0.1317(3) 0.0558(15) Uani 0.516(4) 1 d . U P A 1
C33B C -1.1069(11) -0.2584(17) -0.0715(5) 0.049(3) Uani 0.516(4) 1 d D . P A 2
F3B F -1.0347(7) -0.2197(6) -0.1021(3) 0.0802(18) Uani 0.484(4) 1 d . U P A 2
F4B F -1.1624(7) -0.3407(4) -0.0921(3) 0.101(3) Uani 0.484(4) 1 d . U P A 2
C34B C -1.1743(16) -0.2044(11) -0.0790(7) 0.044(2) Uani 0.516(4) 1 d D U P A 2
F5B F -1.1154(5) -0.1089(5) -0.0602(3) 0.0694(18) Uani 0.484(4) 1 d . U P A 2
F6B F -1.2464(6) -0.2323(7) -0.0616(5) 0.112(3) Uani 0.484(4) 1 d . U P A 2
F7B F -1.2119(8) -0.2067(7) -0.1411(4) 0.095(3) Uani 0.484(4) 1 d . U P A 2
C72 C 0.1297(2) 0.3993(2) 0.48851(13) 0.0412(7) Uani 1 1 d D . . . .
F21 F 0.16367(16) 0.48336(16) 0.52430(9) 0.0587(5) Uani 1 1 d . . . . .
F22 F 0.04527(14) 0.33535(15) 0.50157(9) 0.0521(5) Uani 1 1 d . . . . .
C73A C 0.0915(6) 0.4192(4) 0.4264(2) 0.0400(15) Uani 0.715(7) 1 d D . P B 1
F23A F 0.1739(2) 0.4885(3) 0.41678(14) 0.0525(11) Uani 0.715(7) 1 d D U P B 1
F24A F 0.0643(4) 0.3404(4) 0.39053(15) 0.0690(12) Uani 0.715(7) 1 d D U P B 1
C74A C -0.0001(6) 0.4446(4) 0.4107(4) 0.0462(17) Uani 0.715(7) 1 d D . P B 1
F25A F 0.0256(3) 0.5244(3) 0.44062(19) 0.0733(12) Uani 0.715(7) 1 d . U P B 1
F26A F -0.0867(5) 0.3734(5) 0.4148(3) 0.090(2) Uani 0.715(7) 1 d . U P B 1
F27A F -0.0234(4) 0.4530(4) 0.35443(18) 0.0592(10) Uani 0.715(7) 1 d . U P B 1
C73B C 0.0825(19) 0.3904(16) 0.4220(7) 0.0400(15) Uani 0.285(7) 1 d D . P B 2
F23B F 0.1519(7) 0.4244(9) 0.3950(4) 0.070(3) Uani 0.285(7) 1 d . U P B 2
F24B F 0.0233(9) 0.2969(8) 0.3898(4) 0.060(3) Uani 0.285(7) 1 d . U P B 2
C74B C -0.0098(18) 0.4149(13) 0.4023(12) 0.0462(17) Uani 0.285(7) 1 d D . P B 2
F25B F 0.0496(17) 0.5116(16) 0.4200(9) 0.143(7) Uani 0.285(7) 1 d . U P B 2
F26B F -0.0771(8) 0.3951(8) 0.4296(4) 0.036(2) Uani 0.285(7) 1 d . U P B 2
F27B F -0.0427(11) 0.4130(9) 0.3468(6) 0.077(4) Uani 0.285(7) 1 d . U P B 2
O1 O -0.77846(14) -0.16947(13) 0.02709(7) 0.0307(4) Uani 1 1 d . . . . .
O2 O -0.20653(14) 0.00760(14) 0.49689(7) 0.0357(4) Uani 1 1 d . . . . .
O3 O -0.38365(14) -0.30296(13) 0.50650(7) 0.0308(4) Uani 1 1 d . . . . .
O4 O -1.03251(15) -0.38736(16) 0.08883(8) 0.0463(5) Uani 1 1 d . . . . .
O11 O 0.38065(14) 0.50578(13) 0.58225(7) 0.0307(4) Uani 1 1 d . . . . .
O12 O 0.70154(14) 0.32328(13) 1.02601(7) 0.0314(4) Uani 1 1 d . . . . .
O13 O 0.36125(16) 0.11746(14) 1.00589(8) 0.0404(5) Uani 1 1 d . . . . .
O14 O 0.12829(14) 0.19872(13) 0.52722(7) 0.0319(4) Uani 1 1 d . . . . .
N1 N -0.90477(16) -0.27423(15) 0.06061(8) 0.0275(4) Uani 1 1 d . . . . .
N3 N -0.53096(19) -0.04936(17) 0.05843(10) 0.0365(5) Uani 1 1 d . . . . .
N4 N -0.18896(19) 0.15558(16) 0.41892(10) 0.0378(5) Uani 1 1 d . . . . .
N5 N -0.57725(18) -0.49735(16) 0.43814(9) 0.0325(5) Uani 1 1 d . . . . .
N6 N -1.08738(19) -0.4511(2) 0.19913(11) 0.0481(7) Uani 1 1 d . . . . .
N11 N 0.25226(16) 0.35340(15) 0.55791(8) 0.0259(4) Uani 1 1 d . . . . .
N12 N 0.52914(17) 0.22545(15) 1.01518(8) 0.0281(4) Uani 1 1 d . . . . .
N13 N 0.5644(2) 0.65371(17) 0.68145(10) 0.0393(5) Uani 1 1 d . . . . .
N14 N 0.85049(18) 0.44649(17) 0.96107(10) 0.0348(5) Uani 1 1 d . . . . .
N15 N 0.1276(2) 0.0368(2) 0.92670(12) 0.0535(7) Uani 1 1 d . . . . .
N16 N 0.05582(18) -0.00040(16) 0.56702(9) 0.0355(5) Uani 1 1 d . . . . .
C1 C -0.80003(19) -0.20860(17) 0.06811(10) 0.0253(5) Uani 1 1 d . . . . .
C2 C -0.72270(18) -0.19128(16) 0.12482(9) 0.0224(4) Uani 1 1 d . . . . .
C3 C -0.61310(19) -0.12938(16) 0.13561(10) 0.0227(4) Uani 1 1 d . . . . .
C4 C -0.53919(18) -0.10945(16) 0.19052(10) 0.0228(4) Uani 1 1 d . . . . .
C5 C -0.56987(18) -0.14798(16) 0.23850(10) 0.0224(4) Uani 1 1 d . . . . .
C6 C -0.50127(18) -0.12205(16) 0.29835(9) 0.0230(4) Uani 1 1 d . . . . .
C7 C -0.41709(19) -0.02947(17) 0.32563(10) 0.0252(5) Uani 1 1 d . . . . .
C8 C -0.34481(19) -0.01352(17) 0.38039(10) 0.0258(5) Uani 1 1 d . . . . .
C9 C -0.35481(18) -0.08826(17) 0.41305(10) 0.0239(5) Uani 1 1 d . . . . .
C10 C -0.28136(19) -0.06991(18) 0.47144(10) 0.0271(5) Uani 1 1 d . . . . .
C11 C -0.38213(18) -0.23951(18) 0.47813(10) 0.0260(5) Uani 1 1 d . . . . .
C12 C -0.45896(18) -0.25303(17) 0.42198(10) 0.0232(4) Uani 1 1 d . . . . .
C13 C -0.54666(18) -0.34346(17) 0.39647(10) 0.0231(4) Uani 1 1 d . . . . .
C14 C -0.62363(18) -0.35560(17) 0.34439(10) 0.0237(5) Uani 1 1 d . . . . .
C15 C -0.61894(18) -0.27778(16) 0.31535(9) 0.0224(4) Uani 1 1 d . . . . .
C16 C -0.70364(18) -0.28033(16) 0.26725(9) 0.0231(4) Uani 1 1 d . . . . .
C17 C -0.81403(19) -0.33456(17) 0.25876(10) 0.0261(5) Uani 1 1 d . . . . .
C18 C -0.89107(19) -0.34904(18) 0.20598(10) 0.0269(5) Uani 1 1 d . . . . .
C19 C -0.86091(19) -0.30589(17) 0.15897(10) 0.0250(5) Uani 1 1 d . . . . .
C20 C -0.9394(2) -0.32737(19) 0.10231(10) 0.0313(5) Uani 1 1 d . . . . .
C21 C -0.75397(18) -0.23952(16) 0.16932(9) 0.0223(4) Uani 1 1 d . . . . .
C22 C -0.67580(18) -0.22192(16) 0.22526(9) 0.0213(4) Uani 1 1 d . . . . .
C23 C -0.52106(18) -0.19289(16) 0.33427(9) 0.0220(4) Uani 1 1 d . . . . .
C24 C -0.44365(18) -0.17785(17) 0.39041(9) 0.0225(4) Uani 1 1 d . . . . .
C25 C -0.57328(19) -0.08749(17) 0.09005(10) 0.0265(5) Uani 1 1 d . . . . .
C26 C -0.2584(2) 0.08093(18) 0.40343(10) 0.0298(5) Uani 1 1 d . . . . .
C27 C -0.55900(19) -0.42659(18) 0.42234(10) 0.0263(5) Uani 1 1 d . . . . .
C28 C -1.0011(2) -0.4049(2) 0.20056(11) 0.0335(6) Uani 1 1 d . . . . .
C31 C -0.9818(2) -0.2985(2) 0.00184(10) 0.0337(6) Uani 1 1 d . . . . .
H31A H -1.0359 -0.3654 -0.0050 0.040 Uiso 1 1 calc R U . . .
H31B H -0.9446 -0.2920 -0.0273 0.040 Uiso 1 1 calc R U . . .
C41 C 0.34169(18) 0.42870(18) 0.59784(10) 0.0255(5) Uani 1 1 d . . . . .
C42 C 0.38038(18) 0.40965(17) 0.65549(10) 0.0232(4) Uani 1 1 d . . . . .
C43 C 0.46532(18) 0.48400(16) 0.70064(10) 0.0232(4) Uani 1 1 d . . . . .
C44 C 0.50044(18) 0.46705(17) 0.75640(10) 0.0235(4) Uani 1 1 d . . . . .
C45 C 0.45781(18) 0.37404(16) 0.76979(9) 0.0218(4) Uani 1 1 d . . . . .
C46 C 0.50118(18) 0.34671(16) 0.82292(9) 0.0212(4) Uani 1 1 d . . . . .
C47 C 0.61149(18) 0.38553(16) 0.85577(9) 0.0222(4) Uani 1 1 d . . . . .
C48 C 0.64595(18) 0.36569(16) 0.91073(9) 0.0224(4) Uani 1 1 d . . . . .
C49 C 0.57169(19) 0.30403(16) 0.93572(9) 0.0240(5) Uani 1 1 d . . . . .
C50 C 0.6078(2) 0.28736(17) 0.99432(10) 0.0255(5) Uani 1 1 d . . . . .
C51 C 0.4210(2) 0.17242(18) 0.98266(10) 0.0300(5) Uani 1 1 d . . . . .
C52 C 0.3878(2) 0.18855(17) 0.92349(10) 0.0261(5) Uani 1 1 d . . . . .
C53 C 0.2786(2) 0.14429(18) 0.88883(10) 0.0280(5) Uani 1 1 d . . . . .
C54 C 0.24706(19) 0.15767(17) 0.83177(10) 0.0256(5) Uani 1 1 d . . . . .
C55 C 0.32258(18) 0.21346(16) 0.80531(9) 0.0223(4) Uani 1 1 d . . . . .
C56 C 0.29934(18) 0.21744(17) 0.74426(9) 0.0224(4) Uani 1 1 d . . . . .
C57 C 0.22205(18) 0.14023(16) 0.69817(10) 0.0227(4) Uani 1 1 d . . . . .
C58 C 0.19212(18) 0.15326(17) 0.64085(9) 0.0240(5) Uani 1 1 d . . . . .
C59 C 0.23938(18) 0.24535(17) 0.62635(9) 0.0231(4) Uani 1 1 d . . . . .
C60 C 0.20143(18) 0.26109(18) 0.56802(10) 0.0258(5) Uani 1 1 d . . . . .
C61 C 0.32668(18) 0.31959(17) 0.66912(9) 0.0221(4) Uani 1 1 d . . . . .
C62 C 0.36219(18) 0.30343(16) 0.72770(9) 0.0213(4) Uani 1 1 d . . . . .
C63 C 0.42895(18) 0.27175(16) 0.84311(9) 0.0219(4) Uani 1 1 d . . . . .
C64 C 0.46327(19) 0.25465(16) 0.90140(9) 0.0228(4) Uani 1 1 d . . . . .
C65 C 0.5178(2) 0.57874(18) 0.68951(10) 0.0284(5) Uani 1 1 d . . . . .
C66 C 0.7596(2) 0.40865(17) 0.94053(10) 0.0253(5) Uani 1 1 d . . . . .
C67 C 0.1964(2) 0.0860(2) 0.91176(11) 0.0366(6) Uani 1 1 d . . . . .
C69 C 0.11586(19) 0.07067(18) 0.59747(10) 0.0275(5) Uani 1 1 d . . . . .
C71 C 0.2173(2) 0.3707(2) 0.49854(10) 0.0307(5) Uani 1 1 d . . . . .
H71A H 0.1922 0.3125 0.4703 0.037 Uiso 1 1 calc R U . . .
H71B H 0.2789 0.4213 0.4909 0.037 Uiso 1 1 calc R U . . .
C75 C 0.5656(2) 0.20697(19) 1.07390(10) 0.0345(6) Uani 1 1 d . . . . .
H75A H 0.6377 0.2117 1.0817 0.041 Uiso 1 1 calc R U . . .
H75B H 0.5171 0.1417 1.0762 0.041 Uiso 1 1 calc R U . . .
C76 C 0.5690(2) 0.2761(2) 1.12023(11) 0.0394(6) Uani 1 1 d . . . . .
O101 O 0.41129(17) 0.68842(15) 0.52064(9) 0.0419(5) Uani 1 1 d D . . . .
C101 C 0.3491(3) 0.7080(2) 0.53472(13) 0.0430(7) Uani 1 1 d D . . . .
C102 C 0.3503(4) 0.7148(3) 0.59666(14) 0.0650(11) Uani 1 1 d D . . . .
H10A H 0.3379 0.7685 0.6067 0.098 Uiso 1 1 calc R U . . .
H10B H 0.4198 0.7242 0.6227 0.098 Uiso 1 1 calc R U . . .
H10C H 0.2941 0.6562 0.6012 0.098 Uiso 1 1 calc R U . . .
C103 C 0.2644(4) 0.7218(4) 0.49071(15) 0.0705(12) Uani 1 1 d D . . . .
H10D H 0.1943 0.6779 0.4925 0.106 Uiso 1 1 calc R U . . .
H10E H 0.2673 0.7094 0.4514 0.106 Uiso 1 1 calc R U . . .
H10F H 0.2759 0.7870 0.4993 0.106 Uiso 1 1 calc R U . . .
O201 O -0.018(3) 0.2112(19) 0.5913(7) 0.053(5) Uani 0.512(17) 1 d D . P C 1
C201 C 0.0022(6) 0.2471(6) 0.6408(3) 0.0351(19) Uiso 0.512(17) 1 d D . P C 1
C202 C 0.0928(6) 0.3463(7) 0.6656(4) 0.053(2) Uiso 0.512(17) 1 d D . P C 1
H20A H 0.0657 0.3868 0.6794 0.079 Uiso 0.512(17) 1 calc R U P C 1
H20B H 0.1228 0.3724 0.6350 0.079 Uiso 0.512(17) 1 calc R U P C 1
H20C H 0.1484 0.3438 0.6983 0.079 Uiso 0.512(17) 1 calc R U P C 1
C203 C -0.0510(9) 0.1990(6) 0.6820(3) 0.052(2) Uiso 0.512(17) 1 d D . P C 1
H20D H -0.0387 0.2463 0.7140 0.079 Uiso 0.512(17) 1 calc R U P C 1
H20E H -0.0219 0.1564 0.6980 0.079 Uiso 0.512(17) 1 calc R U P C 1
H20F H -0.1277 0.1624 0.6615 0.079 Uiso 0.512(17) 1 calc R U P C 1
O701 O -0.024(4) 0.224(2) 0.5890(7) 0.053(5) Uani 0.488(17) 1 d D . P C 2
C701 C 0.0221(6) 0.2695(6) 0.6383(3) 0.034(2) Uiso 0.488(17) 1 d D . P C 2
C702 C 0.0936(5) 0.3713(6) 0.6520(4) 0.043(2) Uiso 0.488(17) 1 d D . P C 2
H70A H 0.0926 0.3967 0.6155 0.065 Uiso 0.488(17) 1 calc R U P C 2
H70B H 0.1663 0.3824 0.6734 0.065 Uiso 0.488(17) 1 calc R U P C 2
H70C H 0.0699 0.4031 0.6761 0.065 Uiso 0.488(17) 1 calc R U P C 2
C703 C 0.0032(10) 0.2208(6) 0.6890(3) 0.057(3) Uiso 0.488(17) 1 d D . P C 2
H70D H -0.0399 0.2409 0.7054 0.085 Uiso 0.488(17) 1 calc R U P C 2
H70E H 0.0717 0.2376 0.7191 0.085 Uiso 0.488(17) 1 calc R U P C 2
H70F H -0.0347 0.1521 0.6756 0.085 Uiso 0.488(17) 1 calc R U P C 2
O301 O 0.24820(19) 0.00620(16) 1.09966(9) 0.0465(5) Uani 1 1 d D . . . .
C301 C 0.2386(2) 0.0056(2) 1.14758(13) 0.0421(7) Uani 1 1 d D . . . .
C302 C 0.3333(3) 0.0559(4) 1.20116(16) 0.0680(11) Uani 1 1 d D . . . .
H30A H 0.3288 0.1092 1.2198 0.102 Uiso 1 1 calc R U . . .
H30B H 0.3984 0.0795 1.1904 0.102 Uiso 1 1 calc R U . . .
H30C H 0.3350 0.0120 1.2285 0.102 Uiso 1 1 calc R U . . .
C303 C 0.1330(3) -0.0470(3) 1.15604(16) 0.0600(9) Uani 1 1 d D . . . .
H30D H 0.1231 -0.0056 1.1823 0.090 Uiso 1 1 calc R U . . .
H30E H 0.1304 -0.1027 1.1733 0.090 Uiso 1 1 calc R U . . .
H30F H 0.0762 -0.0673 1.1181 0.090 Uiso 1 1 calc R U . . .
O401 O 0.71284(18) 0.51658(16) 1.03239(11) 0.0529(6) Uani 1 1 d D . . . .
C401 C 0.6844(3) 0.5725(2) 1.04632(17) 0.0563(9) Uani 1 1 d D . . . .
C402 C 0.7133(5) 0.6107(5) 1.1091(2) 0.110(2) Uani 1 1 d D . . . .
H40A H 0.7593 0.6791 1.1168 0.165 Uiso 1 1 calc R U . . .
H40B H 0.7512 0.5800 1.1335 0.165 Uiso 1 1 calc R U . . .
H40C H 0.6483 0.5981 1.1184 0.165 Uiso 1 1 calc R U . . .
C403 C 0.6194(3) 0.6066(3) 1.0016(2) 0.0709(11) Uani 1 1 d D . . . .
H40D H 0.5543 0.5954 1.0103 0.106 Uiso 1 1 calc R U . . .
H40E H 0.6005 0.5720 0.9625 0.106 Uiso 1 1 calc R U . . .
H40F H 0.6613 0.6745 1.0030 0.106 Uiso 1 1 calc R U . . .
O611 O 0.2935(3) -0.0727(2) 0.93239(16) 0.0905(11) Uani 1 1 d . . . . .
O501 O 0.9121(5) 0.3550(5) 1.1207(2) 0.0787(18) Uani 0.564(5) 1 d D . P D 1
C501 C 0.9469(5) 0.3253(5) 1.1637(3) 0.0529(16) Uani 0.564(5) 1 d D . P D 1
C502 C 1.0495(7) 0.3839(7) 1.2112(4) 0.084(3) Uani 0.564(5) 1 d D . P D 1
H50A H 1.0949 0.3521 1.2165 0.126 Uiso 0.564(5) 1 calc R U P D 1
H50B H 1.0354 0.3923 1.2478 0.126 Uiso 0.564(5) 1 calc R U P D 1
H50C H 1.0856 0.4459 1.2008 0.126 Uiso 0.564(5) 1 calc R U P D 1
C503 C 0.888(2) 0.2268(12) 1.1791(6) 0.091(3) Uani 0.564(5) 1 d D . P D 1
H50D H 0.9401 0.2049 1.1987 0.136 Uiso 0.564(5) 1 calc R U P D 1
H50E H 0.8376 0.1817 1.1432 0.136 Uiso 0.564(5) 1 calc R U P D 1
H50F H 0.8495 0.2314 1.2053 0.136 Uiso 0.564(5) 1 calc R U P D 1
O601 O 0.8863(4) 0.2516(4) 1.1397(3) 0.0551(16) Uani 0.436(5) 1 d D . P D 2
C601 C 0.918(3) 0.2536(16) 1.1926(6) 0.091(3) Uani 0.436(5) 1 d D . P D 2
C602 C 1.0086(9) 0.3404(7) 1.2338(5) 0.088(4) Uani 0.436(5) 1 d D . P D 2
H60A H 1.0242 0.3266 1.2736 0.132 Uiso 0.436(5) 1 calc R U P D 2
H60B H 0.9886 0.3921 1.2330 0.132 Uiso 0.436(5) 1 calc R U P D 2
H60C H 1.0719 0.3592 1.2218 0.132 Uiso 0.436(5) 1 calc R U P D 2
C603 C 0.8663(9) 0.1812(10) 1.2243(7) 0.131(7) Uani 0.436(5) 1 d D . P D 2
H60D H 0.8077 0.1257 1.1963 0.197 Uiso 0.436(5) 1 calc R U P D 2
H60E H 0.8381 0.2064 1.2493 0.197 Uiso 0.436(5) 1 calc R U P D 2
H60F H 0.9183 0.1630 1.2487 0.197 Uiso 0.436(5) 1 calc R U P D 2
O801 O 0.9752(4) 0.4366(4) 1.1069(2) 0.0439(14) Uani 0.436(5) 1 d . . P D 2
H80A H 1.0201 0.4550 1.0841 0.066 Uiso 0.436(5) 1 d R U P D 2
H80B H 0.9566 0.3724 1.1082 0.066 Uiso 0.436(5) 1 d R U P D 2
C150 C -0.3265(15) 0.0552(14) 0.6554(8) 0.158(7) Uani 0.471(5) 1 d D U P E -1
H15A H -0.3539 0.0790 0.6816 0.236 Uiso 0.471(5) 1 calc R U P E -1
H15B H -0.2492 0.0800 0.6730 0.236 Uiso 0.471(5) 1 calc R U P E -1
H15C H -0.3604 -0.0141 0.6493 0.236 Uiso 0.471(5) 1 calc R U P E -1
C151 C -0.3524(12) 0.0885(10) 0.5948(6) 0.106(4) Uani 0.471(5) 1 d D . P E -1
H15D H -0.2941 0.1031 0.5781 0.127 Uiso 0.471(5) 1 calc R U P E -1
H15E H -0.3642 0.1450 0.5988 0.127 Uiso 0.471(5) 1 calc R U P E -1
C152 C -0.462(2) -0.003(2) 0.5545(8) 0.216(17) Uani 0.471(5) 1 d D U P E -1
H15F H -0.4526 -0.0615 0.5519 0.260 Uiso 0.471(5) 1 calc R U P E -1
H15G H -0.5231 -0.0150 0.5681 0.260 Uiso 0.471(5) 1 calc R U P E -1
C153 C -0.4713(11) 0.0370(9) 0.4949(6) 0.114(5) Uani 0.471(5) 1 d D . P E -1
H15H H -0.4799 0.0951 0.4999 0.137 Uiso 0.471(5) 1 calc R U P E -1
H15I H -0.4046 0.0544 0.4857 0.137 Uiso 0.471(5) 1 calc R U P E -1
C154 C -0.5631(9) -0.0330(12) 0.4451(5) 0.086(4) Uani 0.471(5) 1 d D U P E -1
H15J H -0.5870 -0.0962 0.4555 0.129 Uiso 0.471(5) 1 calc R U P E -1
H15K H -0.5409 -0.0330 0.4105 0.129 Uiso 0.471(5) 1 calc R U P E -1
H15L H -0.6216 -0.0158 0.4366 0.129 Uiso 0.471(5) 1 calc R U P E -1
N2A N -0.29989(16) -0.14739(16) 0.50038(8) 0.0286(4) Uani 0.753(4) 1 d D . P F
1
C35A C -0.2218(6) -0.1310(9) 0.5577(2) 0.0343(15) Uani 0.753(4) 1 d D . P F 1
H35C H -0.2096 -0.1876 0.5614 0.041 Uiso 0.753(4) 1 calc R U P F 1
H35D H -0.1535 -0.0771 0.5596 0.041 Uiso 0.753(4) 1 calc R U P F 1
C36A C -0.2512(4) -0.1111(3) 0.6077(2) 0.0414(11) Uani 0.753(4) 1 d D . P F 1
F8A F -0.2647(3) -0.0312(2) 0.60510(12) 0.0632(8) Uani 0.753(4) 1 d D U P F 1
F9A F -0.3444(3) -0.1831(4) 0.6082(2) 0.0427(10) Uani 0.753(4) 1 d D U P F 1
C37A C -0.1682(4) -0.0939(4) 0.66772(16) 0.0529(12) Uani 0.753(4) 1 d D . P F 1
F10A F -0.0788(2) -0.0155(2) 0.67177(12) 0.0690(9) Uani 0.753(4) 1 d D U P F 1
F11A F -0.2052(4) -0.0792(4) 0.70930(13) 0.1027(15) Uani 0.753(4) 1 d D U P F 1
C38A C -0.1332(5) -0.1718(4) 0.6817(3) 0.075(2) Uani 0.753(4) 1 d D . P F 1
F12A F -0.0694(4) -0.1463(4) 0.73927(15) 0.1088(16) Uani 0.753(4) 1 d D U P F 1
F13A F -0.0739(2) -0.1716(3) 0.65072(14) 0.0568(8) Uani 0.753(4) 1 d D U P F 1
F14A F -0.2091(5) -0.2547(4) 0.6726(3) 0.130(2) Uani 0.753(4) 1 d D U P F 1
N2B N -0.29989(16) -0.14739(16) 0.50038(8) 0.0286(4) Uani 0.247(4) 1 d D . P F
2
C35B C -0.211(2) -0.141(3) 0.5507(8) 0.0343(15) Uani 0.247(4) 1 d D . P F 2
H35A H -0.1452 -0.0834 0.5528 0.041 Uiso 0.247(4) 1 calc R U P F 2
H35B H -0.1983 -0.1964 0.5447 0.041 Uiso 0.247(4) 1 calc R U P F 2
C36B C -0.2323(12) -0.1363(11) 0.6068(7) 0.0414(11) Uani 0.247(4) 1 d D . P F 2
F8B F -0.1833(10) -0.0399(8) 0.6325(6) 0.094(4) Uani 0.247(4) 1 d D U P F 2
F9B F -0.3361(14) -0.1573(12) 0.6045(10) 0.057(5) Uani 0.247(4) 1 d D U P F 2
C37B C -0.1757(11) -0.1742(10) 0.6537(5) 0.050(4) Uani 0.247(4) 1 d D . P F 2
F10B F -0.2296(8) -0.2696(6) 0.6451(4) 0.044(2) Uani 0.247(4) 1 d D U P F 2
F11B F -0.0767(17) -0.1378(19) 0.6529(14) 0.189(13) Uani 0.247(4) 1 d D U P F 2
C38B C -0.1664(10) -0.1490(10) 0.7162(6) 0.071(5) Uani 0.247(4) 1 d D U P F 2
F12B F -0.2512(8) -0.1499(8) 0.7224(4) 0.075(3) Uani 0.247(4) 1 d D U P F 2
F13B F -0.0898(12) -0.0630(10) 0.7386(7) 0.125(5) Uani 0.247(4) 1 d D U P F 2
F14B F -0.1396(13) -0.2074(10) 0.7453(6) 0.107(4) Uani 0.247(4) 1 d D U P F 2

loop_
_atom_site_aniso_label
_atom_site_aniso_U_11
_atom_site_aniso_U_22
_atom_site_aniso_U_33
_atom_site_aniso_U_23
_atom_site_aniso_U_13
_atom_site_aniso_U_12
Cl1 0.0222(3) 0.0273(3) 0.0261(3) 0.0090(2) 0.0054(2) 0.0059(2)
Cl2 0.0382(3) 0.0214(3) 0.0263(3) 0.0061(2) -0.0014(2) 0.0092(2)
Cl3 0.0342(3) 0.0242(3) 0.0192(2) 0.0079(2) 0.0075(2) 0.0055(2)
Cl4 0.0281(3) 0.0513(4) 0.0231(3) 0.0131(2) 0.0126(2) 0.0129(3)
Cl11 0.0305(3) 0.0226(3) 0.0224(3) 0.0032(2) 0.0018(2) 0.0079(2)
Cl12 0.0225(3) 0.0283(3) 0.0208(2) 0.0060(2) 0.00601(19) 0.0078(2)
Cl13 0.0226(3) 0.0459(4) 0.0263(3) 0.0131(2) 0.0068(2) 0.0087(3)
Cl14 0.0265(3) 0.0238(3) 0.0232(3) 0.0057(2) -0.0012(2) 0.0043(2)
Na1 0.0275(5) 0.0377(6) 0.0243(5) 0.0004(4) 0.0018(4) 0.0050(4)
Na2 0.0351(5) 0.0345(5) 0.0296(5) 0.0168(4) 0.0151(4) 0.0155(4)
Na3 0.0448(6) 0.0376(6) 0.0314(5) 0.0155(4) 0.0084(5) 0.0082(5)
Na4 0.0257(5) 0.0532(7) 0.0320(6) -0.0002(5) -0.0009(4) -0.0005(5)
F28 0.0484(11) 0.0972(17) 0.0445(10) -0.0021(10) 0.0070(9) 0.0380(12)
F29 0.1094(17) 0.0470(10) 0.0294(8) 0.0089(7) 0.0201(10) 0.0437(11)
C78 0.068(2) 0.109(4) 0.0255(15) 0.0017(18) 0.0100(15) 0.050(2)
F32 0.0857(17) 0.104(2) 0.0425(11) -0.0210(12) 0.0044(11) 0.0558(15)
F33 0.0875(18) 0.160(3) 0.0493(13) 0.0092(15) 0.0385(13) 0.0543(19)
F34 0.107(2) 0.169(3) 0.0233(9) -0.0056(13) -0.0033(11) 0.088(2)
C77 0.0432(16) 0.062(2) 0.0245(13) 0.0108(13) 0.0091(12) 0.0245(15)
F30 0.0840(15) 0.0738(14) 0.0310(9) 0.0283(9) 0.0156(9) 0.0419(12)
F31 0.0417(10) 0.0772(14) 0.0487(11) -0.0048(10) 0.0087(8) 0.0257(10)
C32 0.0333(14) 0.0458(16) 0.0288(13) -0.0010(12) -0.0008(11) 0.0135(13)
F1 0.0370(9) 0.0411(10) 0.0718(13) -0.0025(9) -0.0014(9) 0.0167(8)
F2 0.0618(13) 0.0930(16) 0.0545(12) 0.0221(11) 0.0265(10) 0.0476(12)
C33A 0.054(4) 0.064(2) 0.031(3) -0.008(2) -0.003(3) 0.040(4)
F3A 0.052(3) 0.081(3) 0.0290(18) 0.012(2) 0.0058(18) 0.041(3)
F4A 0.035(2) 0.038(2) 0.044(2) -0.0011(17) -0.0086(16) 0.0092(16)
C34A 0.036(2) 0.044(4) 0.042(3) 0.015(2) 0.001(2) 0.015(3)
F5A 0.041(2) 0.053(3) 0.103(4) 0.035(3) 0.006(3) 0.015(2)
F6A 0.086(4) 0.086(4) 0.054(2) 0.010(2) 0.019(2) 0.065(3)
F7A 0.046(3) 0.052(3) 0.052(3) 0.000(2) -0.013(2) 0.026(2)
C33B 0.054(4) 0.064(2) 0.031(3) -0.008(2) -0.003(3) 0.040(4)
F3B 0.103(5) 0.117(5) 0.047(3) 0.022(3) 0.026(3) 0.073(4)
F4B 0.106(5) 0.054(3) 0.078(4) -0.013(3) -0.057(4) 0.033(4)
C34B 0.036(2) 0.044(4) 0.042(3) 0.015(2) 0.001(2) 0.015(3)
F5B 0.067(3) 0.066(3) 0.067(3) -0.001(3) -0.008(3) 0.042(3)
F6B 0.057(4) 0.137(6) 0.156(7) 0.064(5) 0.036(4) 0.052(4)
F7B 0.107(6) 0.113(6) 0.053(3) 0.013(4) -0.021(4) 0.070(5)
C72 0.0308(14) 0.0609(19) 0.0355(14) 0.0249(14) 0.0141(11) 0.0207(14)
F21 0.0554(12) 0.0712(13) 0.0553(11) 0.0078(10) 0.0105(9) 0.0389(11)
F22 0.0356(9) 0.0747(13) 0.0605(11) 0.0445(10) 0.0269(8) 0.0287(9)
C73A 0.044(2) 0.048(5) 0.0366(18) 0.020(2) 0.0148(16) 0.026(3)
F23A 0.0347(13) 0.080(2) 0.0560(17) 0.0515(16) 0.0245(12) 0.0288(14)
F24A 0.085(3) 0.070(2) 0.0428(16) 0.0009(16) -0.0135(16) 0.049(2)
C74A 0.033(2) 0.025(4) 0.057(4) 0.025(4) -0.001(2) 0.001(3)
F25A 0.068(2) 0.078(2) 0.080(2) 0.0095(17) 0.0029(16) 0.0521(18)
F26A 0.057(2) 0.094(3) 0.110(4) 0.060(3) 0.015(2) 0.030(2)
F27A 0.061(2) 0.074(2) 0.0466(18) 0.0321(18) 0.0068(14) 0.0395(19)
C73B 0.044(2) 0.048(5) 0.0366(18) 0.020(2) 0.0148(16) 0.026(3)
F23B 0.057(4) 0.095(5) 0.054(4) 0.038(3) 0.023(3) 0.025(3)
F24B 0.066(4) 0.065(4) 0.052(4) 0.016(3) 0.024(3) 0.029(3)
C74B 0.033(2) 0.025(4) 0.057(4) 0.025(4) -0.001(2) 0.001(3)
F25B 0.144(8) 0.143(8) 0.143(8) 0.023(4) 0.051(4) 0.062(5)
F26B 0.025(3) 0.055(4) 0.041(3) 0.013(2) 0.015(2) 0.028(3)
F27B 0.080(5) 0.074(5) 0.067(5) 0.026(4) 0.003(3) 0.038(4)
O1 0.0307(9) 0.0377(10) 0.0201(8) 0.0098(7) 0.0051(7) 0.0141(8)
O2 0.0296(9) 0.0376(10) 0.0214(8) 0.0046(7) -0.0004(7) 0.0041(8)
O3 0.0267(9) 0.0407(10) 0.0244(8) 0.0169(7) 0.0078(7) 0.0144(8)
O4 0.0259(10) 0.0562(13) 0.0241(9) 0.0018(9) 0.0002(7) -0.0051(9)
O11 0.0293(9) 0.0369(10) 0.0247(8) 0.0164(7) 0.0092(7) 0.0130(8)
O12 0.0333(9) 0.0352(9) 0.0194(8) 0.0054(7) 0.0001(7) 0.0151(8)
O13 0.0416(11) 0.0413(11) 0.0237(9) 0.0159(8) 0.0089(8) 0.0062(9)
O14 0.0282(9) 0.0382(10) 0.0164(8) 0.0045(7) -0.0001(7) 0.0081(8)
N1 0.0239(10) 0.0316(11) 0.0170(9) 0.0024(8) -0.0002(8) 0.0081(9)
N3 0.0403(13) 0.0389(12) 0.0277(11) 0.0143(9) 0.0139(10) 0.0134(11)
N4 0.0351(12) 0.0275(12) 0.0331(12) 0.0038(9) -0.0022(9) 0.0068(11)
N5 0.0329(11) 0.0353(12) 0.0284(11) 0.0167(9) 0.0092(9) 0.0143(10)
N6 0.0278(12) 0.0649(18) 0.0344(13) 0.0092(12) 0.0109(10) 0.0052(12)
N11 0.0232(10) 0.0360(11) 0.0156(9) 0.0105(8) 0.0049(7) 0.0114(9)
N12 0.0352(11) 0.0290(10) 0.0153(9) 0.0072(8) 0.0045(8) 0.0125(9)
N13 0.0424(13) 0.0337(13) 0.0331(12) 0.0143(10) 0.0095(10) 0.0108(11)
N14 0.0283(12) 0.0381(12) 0.0300(11) -0.0004(9) -0.0010(9) 0.0151(10)
N15 0.0368(14) 0.0736(19) 0.0398(14) 0.0318(14) 0.0141(11) 0.0134(14)
N16 0.0347(12) 0.0338(12) 0.0215(10) 0.0030(9) 0.0007(9) 0.0062(10)
C1 0.0273(12) 0.0284(12) 0.0190(10) 0.0044(9) 0.0049(9) 0.0132(10)
C2 0.0237(11) 0.0228(11) 0.0190(10) 0.0060(8) 0.0051(9) 0.0100(9)
C3 0.0265(11) 0.0215(11) 0.0200(10) 0.0074(8) 0.0068(9) 0.0110(9)
C4 0.0221(11) 0.0205(11) 0.0218(10) 0.0063(8) 0.0045(9) 0.0076(9)
C5 0.0244(11) 0.0207(11) 0.0197(10) 0.0055(8) 0.0043(9) 0.0096(9)
C6 0.0231(11) 0.0234(11) 0.0186(10) 0.0054(8) 0.0034(9) 0.0092(9)
C7 0.0274(12) 0.0232(11) 0.0208(11) 0.0069(9) 0.0047(9) 0.0095(10)
C8 0.0246(11) 0.0252(12) 0.0210(11) 0.0032(9) 0.0036(9) 0.0076(10)
C9 0.0225(11) 0.0277(12) 0.0177(10) 0.0045(9) 0.0037(8) 0.0095(10)
C10 0.0221(11) 0.0337(13) 0.0199(11) 0.0062(9) 0.0052(9) 0.0085(10)
C11 0.0222(11) 0.0370(13) 0.0204(11) 0.0109(9) 0.0091(9) 0.0132(10)
C12 0.0229(11) 0.0302(12) 0.0184(10) 0.0088(9) 0.0073(9) 0.0129(10)
C13 0.0261(11) 0.0293(12) 0.0189(10) 0.0114(9) 0.0114(9) 0.0140(10)
C14 0.0236(11) 0.0269(11) 0.0180(10) 0.0068(9) 0.0089(9) 0.0076(10)
C15 0.0223(11) 0.0266(11) 0.0160(10) 0.0053(8) 0.0063(8) 0.0089(9)
C16 0.0231(11) 0.0242(11) 0.0179(10) 0.0035(8) 0.0049(8) 0.0082(9)
C17 0.0258(12) 0.0286(12) 0.0203(11) 0.0065(9) 0.0089(9) 0.0082(10)
C18 0.0225(11) 0.0286(12) 0.0233(11) 0.0035(9) 0.0067(9) 0.0065(10)
C19 0.0242(11) 0.0274(12) 0.0190(10) 0.0044(9) 0.0056(9) 0.0087(10)
C20 0.0257(12) 0.0350(13) 0.0214(11) 0.0006(10) 0.0036(9) 0.0061(11)
C21 0.0238(11) 0.0220(11) 0.0187(10) 0.0033(8) 0.0051(9) 0.0094(9)
C22 0.0229(11) 0.0220(11) 0.0171(10) 0.0042(8) 0.0044(8) 0.0097(9)
C23 0.0242(11) 0.0241(11) 0.0175(10) 0.0061(8) 0.0067(8) 0.0107(9)
C24 0.0230(11) 0.0278(12) 0.0178(10) 0.0062(9) 0.0077(9) 0.0116(10)
C25 0.0274(12) 0.0253(11) 0.0214(11) 0.0055(9) 0.0038(9) 0.0098(10)
C26 0.0317(13) 0.0301(13) 0.0210(11) 0.0054(9) 0.0013(9) 0.0128(12)
C27 0.0235(11) 0.0332(13) 0.0215(11) 0.0083(10) 0.0080(9) 0.0117(10)
C28 0.0278(13) 0.0417(15) 0.0208(11) 0.0040(10) 0.0056(9) 0.0081(12)
C31 0.0303(13) 0.0384(14) 0.0190(11) 0.0016(10) -0.0022(10) 0.0103(11)
C41 0.0211(11) 0.0346(13) 0.0217(11) 0.0107(9) 0.0088(9) 0.0120(10)
C42 0.0226(11) 0.0289(12) 0.0185(10) 0.0082(9) 0.0064(8) 0.0120(10)
C43 0.0227(11) 0.0241(11) 0.0219(11) 0.0080(9) 0.0077(9) 0.0093(9)
C44 0.0205(11) 0.0263(11) 0.0200(10) 0.0047(9) 0.0046(8) 0.0085(9)
C45 0.0218(11) 0.0267(11) 0.0159(10) 0.0058(8) 0.0060(8) 0.0101(9)
C46 0.0232(11) 0.0222(11) 0.0150(9) 0.0019(8) 0.0036(8) 0.0091(9)
C47 0.0247(11) 0.0203(10) 0.0173(10) 0.0029(8) 0.0050(8) 0.0076(9)
C48 0.0233(11) 0.0218(11) 0.0177(10) 0.0004(8) 0.0025(8) 0.0090(9)
C49 0.0288(12) 0.0232(11) 0.0165(10) 0.0039(8) 0.0037(9) 0.0110(10)
C50 0.0323(13) 0.0235(11) 0.0183(10) 0.0027(8) 0.0035(9) 0.0136(10)
C51 0.0357(13) 0.0281(12) 0.0206(11) 0.0075(9) 0.0070(10) 0.0106(11)
C52 0.0301(12) 0.0278(12) 0.0168(10) 0.0060(9) 0.0061(9) 0.0108(10)
C53 0.0281(12) 0.0293(12) 0.0230(11) 0.0092(9) 0.0098(9) 0.0086(10)
C54 0.0229(11) 0.0277(12) 0.0201(11) 0.0054(9) 0.0044(9) 0.0077(10)
C55 0.0240(11) 0.0232(11) 0.0167(10) 0.0051(8) 0.0045(8) 0.0091(9)
C56 0.0198(10) 0.0275(12) 0.0179(10) 0.0066(9) 0.0046(8) 0.0098(9)
C57 0.0198(10) 0.0232(11) 0.0203(10) 0.0048(8) 0.0045(8) 0.0066(9)
C58 0.0203(11) 0.0304(12) 0.0164(10) 0.0032(9) 0.0023(8) 0.0096(10)
C59 0.0195(10) 0.0300(12) 0.0158(10) 0.0051(9) 0.0035(8) 0.0092(9)
C60 0.0224(11) 0.0349(13) 0.0185(10) 0.0075(9) 0.0064(9) 0.0116(10)
C61 0.0206(10) 0.0290(12) 0.0175(10) 0.0063(9) 0.0061(8) 0.0121(9)
C62 0.0213(11) 0.0235(11) 0.0166(10) 0.0041(8) 0.0046(8) 0.0090(9)
C63 0.0250(11) 0.0226(11) 0.0160(10) 0.0044(8) 0.0056(8) 0.0095(9)
C64 0.0268(11) 0.0222(11) 0.0154(10) 0.0023(8) 0.0040(8) 0.0095(9)
C65 0.0294(12) 0.0309(13) 0.0208(11) 0.0080(9) 0.0052(9) 0.0117(11)
C66 0.0298(13) 0.0258(11) 0.0169(10) 0.0023(8) 0.0029(9) 0.0127(10)
C67 0.0324(14) 0.0459(16) 0.0254(12) 0.0149(11) 0.0075(10) 0.0128(13)
C69 0.0255(12) 0.0329(13) 0.0196(11) 0.0076(10) 0.0048(9) 0.0107(11)
C71 0.0272(12) 0.0438(15) 0.0173(11) 0.0139(10) 0.0049(9) 0.0137(11)
C75 0.0457(15) 0.0353(14) 0.0183(11) 0.0106(10) 0.0051(10) 0.0178(12)
C76 0.0480(16) 0.0487(17) 0.0221(12) 0.0075(11) 0.0082(11) 0.0244(14)
O101 0.0495(12) 0.0499(12) 0.0405(11) 0.0194(9) 0.0224(9) 0.0298(10)
C101 0.0507(18) 0.0484(17) 0.0348(14) 0.0049(12) 0.0105(13) 0.0293(15)
C102 0.080(3) 0.101(3) 0.0374(17) 0.0022(18) 0.0146(17) 0.065(3)
C103 0.085(3) 0.110(3) 0.0371(17) 0.0034(19) 0.0050(18) 0.073(3)
O201 0.053(4) 0.065(6) 0.0351(14) -0.004(3) 0.008(2) 0.026(5)
O701 0.053(4) 0.065(6) 0.0351(14) -0.004(3) 0.008(2) 0.026(5)
O301 0.0630(14) 0.0487(12) 0.0378(11) 0.0165(9) 0.0205(10) 0.0311(11)
C301 0.0454(16) 0.0463(17) 0.0408(16) 0.0113(13) 0.0138(13) 0.0262(14)
C302 0.049(2) 0.102(3) 0.0456(19) 0.008(2) 0.0074(16) 0.033(2)
C303 0.051(2) 0.072(2) 0.0490(19) 0.0015(17) 0.0196(16) 0.0200(19)
O401 0.0438(12) 0.0377(11) 0.0742(16) -0.0023(11) 0.0235(11) 0.0142(10)
C401 0.0382(17) 0.0432(18) 0.077(2) -0.0080(16) 0.0167(16) 0.0117(15)
C402 0.122(5) 0.126(5) 0.091(4) -0.035(3) 0.000(3) 0.089(4)
C403 0.062(2) 0.064(2) 0.096(3) 0.011(2) 0.031(2) 0.034(2)
O611 0.082(2) 0.0666(19) 0.102(2) -0.0116(17) 0.061(2) -0.0013(16)
O501 0.093(4) 0.112(5) 0.083(4) 0.044(3) 0.042(3) 0.083(4)
C501 0.047(3) 0.057(4) 0.055(4) 0.008(3) 0.013(3) 0.028(3)
C502 0.060(5) 0.079(6) 0.080(6) -0.023(5) -0.015(4) 0.029(5)
C503 0.095(14) 0.123(10) 0.087(7) 0.043(7) 0.028(7) 0.078(7)
O601 0.042(3) 0.056(4) 0.058(4) 0.005(3) 0.014(3) 0.016(3)
C601 0.095(14) 0.123(10) 0.087(7) 0.043(7) 0.028(7) 0.078(7)
C602 0.063(7) 0.039(5) 0.103(9) 0.022(5) -0.008(6) -0.009(5)
C603 0.060(7) 0.123(11) 0.196(17) 0.105(12) 0.018(8) 0.037(7)
O801 0.039(3) 0.047(3) 0.044(3) 0.005(2) 0.012(2) 0.020(2)
C150 0.159(10) 0.166(11) 0.165(10) 0.031(8) 0.086(8) 0.068(8)
C151 0.120(11) 0.090(8) 0.119(11) 0.018(8) 0.062(9) 0.044(8)
C152 0.216(18) 0.215(18) 0.223(18) 0.033(6) 0.065(7) 0.107(9)
C153 0.125(12) 0.097(9) 0.129(12) 0.009(9) 0.086(10) 0.033(9)
C154 0.069(5) 0.115(8) 0.105(7) 0.037(6) 0.062(5) 0.047(5)
N2A 0.0228(10) 0.0382(12) 0.0172(9) 0.0094(8) 0.0027(8) 0.0091(9)
C35A 0.025(2) 0.047(4) 0.0180(18) 0.010(2) 0.0016(15) 0.0088(16)
C36A 0.037(2) 0.047(3) 0.0270(15) 0.0071(18) 0.0043(15) 0.0117(18)
F8A 0.0737(19) 0.0759(19) 0.0460(14) 0.0063(13) 0.0142(13) 0.0430(16)
F9A 0.0360(16) 0.054(3) 0.0303(15) 0.0099(18) 0.0133(11) 0.0121(15)
C37A 0.054(3) 0.077(3) 0.0162(17) 0.0028(18) 0.0041(16) 0.025(3)
F10A 0.0563(17) 0.0584(17) 0.0558(16) -0.0113(13) -0.0210(13) 0.0196(14)
F11A 0.103(3) 0.194(5) 0.0268(14) 0.000(2) 0.0108(16) 0.090(3)
C38A 0.049(3) 0.090(4) 0.063(4) 0.052(3) 0.007(3) 0.016(3)
F12A 0.098(3) 0.165(4) 0.0547(19) 0.051(2) -0.0027(18) 0.066(3)
F13A 0.0425(15) 0.0728(19) 0.0445(14) 0.0090(13) -0.0025(11) 0.0272(14)
F14A 0.099(3) 0.110(4) 0.140(5) 0.078(4) 0.014(3) 0.024(3)
N2B 0.0228(10) 0.0382(12) 0.0172(9) 0.0094(8) 0.0027(8) 0.0091(9)
C35B 0.025(2) 0.047(4) 0.0180(18) 0.010(2) 0.0016(15) 0.0088(16)
C36B 0.037(2) 0.047(3) 0.0270(15) 0.0071(18) 0.0043(15) 0.0117(18)
F8B 0.093(6) 0.084(6) 0.111(7) 0.001(5) 0.029(5) 0.048(5)
F9B 0.059(7) 0.048(7) 0.049(6) 0.017(5) 0.012(4) 0.013(5)
C37B 0.040(7) 0.078(11) 0.031(7) 0.012(7) 0.007(6) 0.027(8)
F10B 0.054(5) 0.032(4) 0.066(5) 0.016(3) 0.034(4) 0.028(3)
F11B 0.177(14) 0.204(15) 0.182(14) 0.036(8) 0.057(8) 0.084(9)
C38B 0.068(6) 0.079(6) 0.067(6) 0.010(4) 0.018(4) 0.037(5)
F12B 0.068(5) 0.089(6) 0.048(4) -0.005(4) 0.033(4) 0.013(4)
F13B 0.109(7) 0.127(8) 0.106(7) -0.012(6) 0.054(6) 0.014(6)
F14B 0.114(7) 0.105(7) 0.094(7) 0.023(5) 0.013(5) 0.056(6)

_geom_special_details            
;
 All esds (except the esd in the dihedral angle between two l.s. planes)
 are estimated using the full covariance matrix.  The cell esds are taken
 into account individually in the estimation of esds in distances, angles
 and torsion angles; correlations between esds in cell parameters are only
 used when they are defined by crystal symmetry.  An approximate (isotropic)
 treatment of cell esds is used for estimating esds involving l.s. planes.
;

loop_
_geom_bond_atom_site_label_1
_geom_bond_atom_site_label_2
_geom_bond_distance
_geom_bond_site_symmetry_2
_geom_bond_publ_flag
Cl1 C4 1.727(2) . ?
Cl2 C7 1.732(2) . ?
Cl3 C14 1.735(2) . ?
Cl4 C17 1.733(2) . ?
Cl11 C44 1.730(2) . ?
Cl12 C47 1.726(2) . ?
Cl13 C54 1.733(2) . ?
Cl14 C57 1.730(2) . ?
Na1 O2 2.252(2) . ?
Na1 O14 2.254(2) . ?
Na1 O201 2.300(15) . ?
Na1 O701 2.38(2) . ?
Na1 N16 2.564(3) 2_556 ?
Na1 N4 2.593(2) . ?
Na1 F22 2.943(2) . ?
Na1 C26 3.047(3) . ?
Na2 O3 2.2686(19) 1_665 ?
Na2 O11 2.271(2) . ?
Na2 O101 2.320(2) . ?
Na2 N5 2.459(2) 2_556 ?
Na2 N13 2.690(3) . ?
Na2 F9A 2.815(5) 1_665 ?
Na2 C65 3.128(3) . ?
Na3 O13 2.243(2) . ?
Na3 O301 2.278(2) . ?
Na3 O1 2.318(2) 1_656 ?
Na3 O611 2.393(3) . ?
Na3 N15 2.576(3) . ?
Na3 F1 2.703(2) 1_656 ?
Na3 C67 2.965(3) . ?
Na4 O801 2.115(5) . ?
Na4 O4 2.252(2) 1_766 ?
Na4 O12 2.256(2) . ?
Na4 O401 2.392(3) . ?
Na4 O501 2.484(5) . ?
Na4 N14 2.820(3) . ?
Na4 N6 2.941(3) 1_766 ?
Na4 C66 3.095(2) . ?
Na4 H80A 2.6283 . ?
Na4 H80B 2.6288 . ?
F28 C76 1.345(4) . ?
F29 C76 1.351(4) . ?
C78 F33 1.303(5) . ?
C78 F32 1.317(5) . ?
C78 F34 1.338(4) . ?
C78 C77 1.527(5) . ?
C77 F31 1.334(4) . ?
C77 F30 1.342(4) . ?
C77 C76 1.548(4) . ?
C32 F1 1.358(4) . ?
C32 F2 1.362(4) . ?
C32 C31 1.503(4) . ?
C32 C33A 1.542(11) . ?
C32 C33B 1.548(11) . ?
F1 Na3 2.703(2) 1_454 ?
C33A F3A 1.389(16) . ?
C33A F4A 1.389(19) . ?
C33A C34A 1.537(12) . ?
C34A F5A 1.185(18) . ?
C34A F7A 1.287(17) . ?
C34A F6A 1.40(2) . ?
C33B F4B 1.20(2) . ?
C33B F3B 1.402(17) . ?
C33B C34B 1.541(12) . ?
C34B F6B 1.17(2) . ?
C34B F5B 1.365(17) . ?
C34B F7B 1.440(18) . ?
C72 F22 1.354(3) . ?
C72 F21 1.375(4) . ?
C72 C71 1.499(4) . ?
C72 C73B 1.537(14) . ?
C72 C73A 1.544(6) . ?
C73A F23A 1.329(8) . ?
C73A F24A 1.335(7) . ?
C73A C74A 1.516(7) . ?
C74A F25A 1.283(8) . ?
C74A F26A 1.325(10) . ?
C74A F27A 1.332(10) . ?
C73B F23B 1.30(3) . ?
C73B F24B 1.42(2) . ?
C73B C74B 1.520(15) . ?
C74B F26B 1.28(3) . ?
C74B F27B 1.29(3) . ?
C74B F25B 1.38(3) . ?
O1 C1 1.233(3) . ?
O1 Na3 2.318(2) 1_454 ?
O2 C10 1.231(3) . ?
O3 C11 1.233(3) . ?
O3 Na2 2.2686(19) 1_445 ?
O4 C20 1.224(3) . ?
O4 Na4 2.252(2) 1_344 ?
O11 C41 1.234(3) . ?
O12 C50 1.231(3) . ?
O13 C51 1.226(3) . ?
O14 C60 1.240(3) . ?
N1 C1 1.395(3) . ?
N1 C20 1.403(3) . ?
N1 C31 1.461(3) . ?
N3 C25 1.147(3) . ?
N4 C26 1.144(3) . ?
N5 C27 1.144(3) . ?
N5 Na2 2.459(2) 2_556 ?
N6 C28 1.151(4) . ?
N6 Na4 2.941(3) 1_344 ?
N11 C41 1.398(3) . ?
N11 C60 1.399(3) . ?
N11 C71 1.461(3) . ?
N12 C50 1.395(3) . ?
N12 C51 1.400(3) . ?
N12 C75 1.458(3) . ?
N13 C65 1.148(3) . ?
N14 C66 1.145(3) . ?
N15 C67 1.145(4) . ?
N16 C69 1.150(3) . ?
N16 Na1 2.564(3) 2_556 ?
C1 C2 1.442(3) . ?
C2 C21 1.410(3) . ?
C2 C3 1.421(3) . ?
C3 C4 1.382(3) . ?
C3 C25 1.442(3) . ?
C4 C5 1.425(3) . ?
C5 C22 1.427(3) . ?
C5 C6 1.437(3) . ?
C6 C23 1.426(3) . ?
C6 C7 1.431(3) . ?
C7 C8 1.379(3) . ?
C8 C9 1.426(3) . ?
C8 C26 1.446(3) . ?
C9 C24 1.409(3) . ?
C9 C10 1.446(3) . ?
C10 N2A 1.399(3) . ?
C11 N2A 1.400(3) . ?
C11 C12 1.441(3) . ?
C12 C24 1.410(3) . ?
C12 C13 1.420(3) . ?
C13 C14 1.378(3) . ?
C13 C27 1.442(3) . ?
C14 C15 1.427(3) . ?
C15 C23 1.423(3) . ?
C15 C16 1.429(3) . ?
C16 C17 1.421(3) . ?
C16 C22 1.426(3) . ?
C17 C18 1.381(3) . ?
C18 C19 1.427(3) . ?
C18 C28 1.436(4) . ?
C19 C21 1.410(3) . ?
C19 C20 1.438(3) . ?
C21 C22 1.433(3) . ?
C23 C24 1.439(3) . ?
C31 H31A 0.9900 . ?
C31 H31B 0.9900 . ?
C41 C42 1.445(3) . ?
C42 C61 1.411(3) . ?
C42 C43 1.426(3) . ?
C43 C44 1.382(3) . ?
C43 C65 1.443(3) . ?
C44 C45 1.426(3) . ?
C45 C62 1.428(3) . ?
C45 C46 1.435(3) . ?
C46 C47 1.423(3) . ?
C46 C63 1.426(3) . ?
C47 C48 1.382(3) . ?
C48 C49 1.418(3) . ?
C48 C66 1.444(3) . ?
C49 C64 1.409(3) . ?
C49 C50 1.443(3) . ?
C51 C52 1.446(3) . ?
C52 C64 1.411(3) . ?
C52 C53 1.418(3) . ?
C53 C54 1.382(3) . ?
C53 C67 1.441(4) . ?
C54 C55 1.422(3) . ?
C55 C63 1.427(3) . ?
C55 C56 1.429(3) . ?
C56 C57 1.429(3) . ?
C56 C62 1.430(3) . ?
C57 C58 1.383(3) . ?
C58 C59 1.431(3) . ?
C58 C69 1.438(3) . ?
C59 C61 1.409(3) . ?
C59 C60 1.437(3) . ?
C61 C62 1.438(3) . ?
C63 C64 1.435(3) . ?
C71 H71A 0.9900 . ?
C71 H71B 0.9900 . ?
C75 C76 1.517(4) . ?
C75 H75A 0.9900 . ?
C75 H75B 0.9900 . ?
O101 C101 1.206(4) . ?
C101 C102 1.493(4) . ?
C101 C103 1.494(4) . ?
C102 H10A 0.9800 . ?
C102 H10B 0.9800 . ?
C102 H10C 0.9800 . ?
C103 H10D 0.9800 . ?
C103 H10E 0.9800 . ?
C103 H10F 0.9800 . ?
O201 C201 1.208(11) . ?
C201 C203 1.472(8) . ?
C201 C202 1.520(9) . ?
C202 H20A 0.9800 . ?
C202 H20B 0.9800 . ?
C202 H20C 0.9800 . ?
C203 H20D 0.9800 . ?
C203 H20E 0.9800 . ?
C203 H20F 0.9800 . ?
O701 C701 1.214(11) . ?
C701 C702 1.465(9) . ?
C701 C703 1.500(9) . ?
C702 H70A 0.9800 . ?
C702 H70B 0.9800 . ?
C702 H70C 0.9800 . ?
C703 H70D 0.9800 . ?
C703 H70E 0.9800 . ?
C703 H70F 0.9800 . ?
O301 C301 1.206(4) . ?
C301 C302 1.490(5) . ?
C301 C303 1.493(5) . ?
C302 H30A 0.9800 . ?
C302 H30B 0.9800 . ?
C302 H30C 0.9800 . ?
C303 H30D 0.9800 . ?
C303 H30E 0.9800 . ?
C303 H30F 0.9800 . ?
O401 C401 1.204(4) . ?
C401 C402 1.488(6) . ?
C401 C403 1.507(5) . ?
C402 H40A 0.9800 . ?
C402 H40B 0.9800 . ?
C402 H40C 0.9800 . ?
C403 H40D 0.9800 . ?
C403 H40E 0.9800 . ?
C403 H40F 0.9800 . ?
O501 C501 1.226(7) . ?
C501 C502 1.488(8) . ?
C501 C503 1.548(11) . ?
C502 H50A 0.9800 . ?
C502 H50B 0.9800 . ?
C502 H50C 0.9800 . ?
C503 H50D 0.9800 . ?
C503 H50E 0.9800 . ?
C503 H50F 0.9800 . ?
O601 C601 1.226(13) . ?
C601 C603 1.459(13) . ?
C601 C602 1.504(13) . ?
C602 H60A 0.9800 . ?
C602 H60B 0.9800 . ?
C602 H60C 0.9800 . ?
C603 H60D 0.9800 . ?
C603 H60E 0.9800 . ?
C603 H60F 0.9800 . ?
O801 H80A 0.9348 . ?
O801 H80B 0.9394 . ?
C150 C151 1.575(16) . ?
C150 H15A 0.9800 . ?
C150 H15B 0.9800 . ?
C150 H15C 0.9800 . ?
C151 C152 1.638(19) . ?
C151 H15D 0.9900 . ?
C151 H15E 0.9900 . ?
C152 C153 1.592(17) . ?
C152 H15F 0.9900 . ?
C152 H15G 0.9900 . ?
C153 C154 1.490(15) . ?
C153 H15H 0.9900 . ?
C153 H15I 0.9900 . ?
C154 H15J 0.9800 . ?
C154 H15K 0.9800 . ?
C154 H15L 0.9800 . ?
N2A C35A 1.461(5) . ?
C35A C36A 1.459(6) . ?
C35A H35C 0.9900 . ?
C35A H35D 0.9900 . ?
C36A F9A 1.362(6) . ?
C36A F8A 1.364(6) . ?
C36A C37A 1.538(6) . ?
F9A Na2 2.815(5) 1_445 ?
C37A F11A 1.326(5) . ?
C37A F10A 1.344(6) . ?
C37A C38A 1.542(8) . ?
C38A F14A 1.270(7) . ?
C38A F13A 1.297(7) . ?
C38A F12A 1.372(7) . ?
C35B C36B 1.484(18) . ?
C35B H35A 0.9900 . ?
C35B H35B 0.9900 . ?
C36B F9B 1.396(16) . ?
C36B F8B 1.411(15) . ?
C36B C37B 1.511(16) . ?
C37B F11B 1.321(18) . ?
C37B F10B 1.352(14) . ?
C37B C38B 1.503(15) . ?
C38B F12B 1.290(12) . ?
C38B F14B 1.307(12) . ?
C38B F13B 1.311(13) . ?

loop_
_geom_angle_atom_site_label_1
_geom_angle_atom_site_label_2
_geom_angle_atom_site_label_3
_geom_angle
_geom_angle_site_symmetry_1
_geom_angle_site_symmetry_3
_geom_angle_publ_flag
O2 Na1 O14 150.56(9) . . ?
O2 Na1 O201 97.1(8) . . ?
O14 Na1 O201 83.7(11) . . ?
O2 Na1 O701 98.0(8) . . ?
O14 Na1 O701 85.9(12) . . ?
O2 Na1 N16 78.90(8) . 2_556 ?
O14 Na1 N16 87.75(8) . 2_556 ?
O201 Na1 N16 154.4(12) . 2_556 ?
O701 Na1 N16 160.3(12) . 2_556 ?
O2 Na1 N4 77.15(8) . . ?
O14 Na1 N4 129.94(8) . . ?
O201 Na1 N4 111.9(13) . . ?
O701 Na1 N4 106.2(13) . . ?
N16 Na1 N4 92.09(8) 2_556 . ?
O2 Na1 F22 141.18(8) . . ?
O14 Na1 F22 66.67(6) . . ?
O201 Na1 F22 69.9(7) . . ?
O701 Na1 F22 65.7(7) . . ?
N16 Na1 F22 127.88(7) 2_556 . ?
N4 Na1 F22 74.64(7) . . ?
O2 Na1 C26 57.64(7) . . ?
O14 Na1 C26 145.45(8) . . ?
O201 Na1 C26 119.7(13) . . ?
O701 Na1 C26 115.2(13) . . ?
N16 Na1 C26 79.77(7) 2_556 . ?
N4 Na1 C26 21.52(7) . . ?
F22 Na1 C26 96.12(7) . . ?
O3 Na2 O11 153.50(8) 1_665 . ?
O3 Na2 O101 83.97(7) 1_665 . ?
O11 Na2 O101 89.15(8) . . ?
O3 Na2 N5 90.71(8) 1_665 2_556 ?
O11 Na2 N5 82.30(8) . 2_556 ?
O101 Na2 N5 149.42(9) . 2_556 ?
O3 Na2 N13 131.90(8) 1_665 . ?
O11 Na2 N13 74.47(7) . . ?
O101 Na2 N13 109.44(8) . . ?
N5 Na2 N13 96.50(8) 2_556 . ?
O3 Na2 F9A 66.39(12) 1_665 1_665 ?
O11 Na2 F9A 137.01(12) . 1_665 ?
O101 Na2 F9A 78.49(13) . 1_665 ?
N5 Na2 F9A 126.54(12) 2_556 1_665 ?
N13 Na2 F9A 71.41(13) . 1_665 ?
O3 Na2 C65 148.80(8) 1_665 . ?
O11 Na2 C65 56.00(7) . . ?
O101 Na2 C65 115.33(8) . . ?
N5 Na2 C65 83.81(7) 2_556 . ?
N13 Na2 C65 21.08(7) . . ?
F9A Na2 C65 92.49(13) 1_665 . ?
O13 Na3 O301 93.85(9) . . ?
O13 Na3 O1 136.81(9) . 1_656 ?
O301 Na3 O1 83.45(8) . 1_656 ?
O13 Na3 O611 82.42(10) . . ?
O301 Na3 O611 149.05(13) . . ?
O1 Na3 O611 78.76(11) 1_656 . ?
O13 Na3 N15 79.00(9) . . ?
O301 Na3 N15 119.40(11) . . ?
O1 Na3 N15 138.94(10) 1_656 . ?
O611 Na3 N15 90.18(13) . . ?
O13 Na3 F1 152.66(9) . 1_656 ?
O301 Na3 F1 78.38(8) . 1_656 ?
O1 Na3 F1 68.94(7) 1_656 1_656 ?
O611 Na3 F1 117.41(10) . 1_656 ?
N15 Na3 F1 82.14(8) . 1_656 ?
O13 Na3 C67 59.55(8) . . ?
O301 Na3 C67 127.03(9) . . ?
O1 Na3 C67 147.95(9) 1_656 . ?
O611 Na3 C67 77.17(12) . . ?
N15 Na3 C67 22.48(8) . . ?
F1 Na3 C67 104.39(8) 1_656 . ?
O801 Na4 O4 82.69(16) . 1_766 ?
O801 Na4 O12 107.11(16) . . ?
O4 Na4 O12 157.27(9) 1_766 . ?
O801 Na4 O401 168.34(17) . . ?
O4 Na4 O401 87.31(9) 1_766 . ?
O12 Na4 O401 80.23(8) . . ?
O4 Na4 O501 113.48(18) 1_766 . ?
O12 Na4 O501 81.83(18) . . ?
O401 Na4 O501 158.43(18) . . ?
O801 Na4 N14 90.20(15) . . ?
O4 Na4 N14 85.62(8) 1_766 . ?
O12 Na4 N14 74.12(7) . . ?
O401 Na4 N14 83.04(8) . . ?
O501 Na4 N14 103.43(14) . . ?
O801 Na4 N6 81.48(15) . 1_766 ?
O4 Na4 N6 71.37(8) 1_766 1_766 ?
O12 Na4 N6 129.54(8) . 1_766 ?
O401 Na4 N6 101.02(9) . 1_766 ?
O501 Na4 N6 81.42(15) . 1_766 ?
N14 Na4 N6 156.29(8) . 1_766 ?
O801 Na4 C66 107.21(15) . . ?
O4 Na4 C66 100.93(8) 1_766 . ?
O12 Na4 C66 56.85(7) . . ?
O401 Na4 C66 68.78(8) . . ?
O501 Na4 C66 110.47(15) . . ?
N14 Na4 C66 21.69(7) . . ?
N6 Na4 C66 167.92(9) 1_766 . ?
O801 Na4 H80A 19.1 . . ?
O4 Na4 H80A 73.1 1_766 . ?
O12 Na4 H80A 109.6 . . ?
O401 Na4 H80A 150.1 . . ?
N14 Na4 H80A 73.3 . . ?
N6 Na4 H80A 94.0 1_766 . ?
C66 Na4 H80A 92.5 . . ?
O801 Na4 H80B 19.2 . . ?
O4 Na4 H80B 101.9 1_766 . ?
O12 Na4 H80B 89.0 . . ?
O401 Na4 H80B 168.8 . . ?
N14 Na4 H80B 91.3 . . ?
N6 Na4 H80B 88.0 1_766 . ?
C66 Na4 H80B 102.9 . . ?
H80A Na4 H80B 33.1 . . ?
F33 C78 F32 107.4(4) . . ?
F33 C78 F34 108.1(3) . . ?
F32 C78 F34 107.6(4) . . ?
F33 C78 C77 112.2(4) . . ?
F32 C78 C77 112.3(3) . . ?
F34 C78 C77 109.0(3) . . ?
F31 C77 F30 109.1(3) . . ?
F31 C77 C78 107.3(3) . . ?
F30 C77 C78 107.6(3) . . ?
F31 C77 C76 108.0(2) . . ?
F30 C77 C76 107.8(3) . . ?
C78 C77 C76 116.8(3) . . ?
F1 C32 F2 105.0(2) . . ?
F1 C32 C31 111.9(2) . . ?
F2 C32 C31 111.0(2) . . ?
F1 C32 C33A 109.5(8) . . ?
F2 C32 C33A 101.0(6) . . ?
C31 C32 C33A 117.3(9) . . ?
F1 C32 C33B 106.0(8) . . ?
F2 C32 C33B 113.8(6) . . ?
C31 C32 C33B 109.0(9) . . ?
C32 F1 Na3 141.80(18) . 1_454 ?
F3A C33A F4A 101.3(15) . . ?
F3A C33A C34A 104.0(13) . . ?
F4A C33A C34A 114.0(10) . . ?
F3A C33A C32 105.7(9) . . ?
F4A C33A C32 106.2(10) . . ?
C34A C33A C32 123.1(16) . . ?
F5A C34A F7A 118.2(13) . . ?
F5A C34A F6A 111.3(14) . . ?
F7A C34A F6A 102.7(15) . . ?
F5A C34A C33A 113.6(18) . . ?
F7A C34A C33A 108.1(11) . . ?
F6A C34A C33A 101.1(11) . . ?
F4B C33B F3B 108.5(15) . . ?
F4B C33B C34B 110.6(12) . . ?
F3B C33B C34B 107.3(15) . . ?
F4B C33B C32 115.7(14) . . ?
F3B C33B C32 104.9(9) . . ?
C34B C33B C32 109.4(13) . . ?
F6B C34B F5B 109.4(17) . . ?
F6B C34B F7B 109.4(15) . . ?
F5B C34B F7B 99.8(10) . . ?
F6B C34B C33B 117.8(13) . . ?
F5B C34B C33B 113.8(17) . . ?
F7B C34B C33B 104.9(13) . . ?
F22 C72 F21 105.7(2) . . ?
F22 C72 C71 111.9(2) . . ?
F21 C72 C71 110.8(2) . . ?
F22 C72 C73B 102.0(10) . . ?
F21 C72 C73B 119.2(8) . . ?
C71 C72 C73B 106.9(9) . . ?
F22 C72 C73A 109.7(4) . . ?
F21 C72 C73A 103.6(3) . . ?
C71 C72 C73A 114.4(4) . . ?
C72 F22 Na1 136.24(19) . . ?
F23A C73A F24A 107.5(6) . . ?
F23A C73A C74A 107.8(4) . . ?
F24A C73A C74A 109.1(5) . . ?
F23A C73A C72 108.5(5) . . ?
F24A C73A C72 104.8(4) . . ?
C74A C73A C72 118.8(6) . . ?
F25A C74A F26A 114.3(8) . . ?
F25A C74A F27A 107.5(5) . . ?
F26A C74A F27A 105.6(6) . . ?
F25A C74A C73A 111.3(5) . . ?
F26A C74A C73A 109.5(6) . . ?
F27A C74A C73A 108.3(7) . . ?
F23B C73B F24B 99.1(15) . . ?
F23B C73B C74B 114.2(16) . . ?
F24B C73B C74B 94.4(14) . . ?
F23B C73B C72 115.2(15) . . ?
F24B C73B C72 115.7(13) . . ?
C74B C73B C72 115.3(17) . . ?
F26B C74B F27B 118.1(19) . . ?
F26B C74B F25B 102(2) . . ?
F27B C74B F25B 98.3(18) . . ?
F26B C74B C73B 121(2) . . ?
F27B C74B C73B 114(2) . . ?
F25B C74B C73B 96.9(17) . . ?
C1 O1 Na3 130.43(17) . 1_454 ?
C10 O2 Na1 149.46(18) . . ?
C11 O3 Na2 133.67(16) . 1_445 ?
C20 O4 Na4 152.1(2) . 1_344 ?
C41 O11 Na2 149.25(16) . . ?
C50 O12 Na4 143.06(17) . . ?
C51 O13 Na3 150.48(19) . . ?
C60 O14 Na1 133.68(17) . . ?
C1 N1 C20 125.59(19) . . ?
C1 N1 C31 116.8(2) . . ?
C20 N1 C31 117.1(2) . . ?
C26 N4 Na1 102.23(18) . . ?
C27 N5 Na2 137.7(2) . 2_556 ?
C28 N6 Na4 93.71(19) . 1_344 ?
C41 N11 C60 125.75(19) . . ?
C41 N11 C71 116.3(2) . . ?
C60 N11 C71 117.5(2) . . ?
C50 N12 C51 125.72(19) . . ?
C50 N12 C75 116.4(2) . . ?
C51 N12 C75 117.5(2) . . ?
C65 N13 Na2 101.48(19) . . ?
C66 N14 Na4 92.79(18) . . ?
C67 N15 Na3 98.2(2) . . ?
C69 N16 Na1 140.0(2) . 2_556 ?
O1 C1 N1 119.6(2) . . ?
O1 C1 C2 124.0(2) . . ?
N1 C1 C2 116.4(2) . . ?
C21 C2 C3 119.1(2) . . ?
C21 C2 C1 120.4(2) . . ?
C3 C2 C1 120.4(2) . . ?
C4 C3 C2 120.7(2) . . ?
C4 C3 C25 117.1(2) . . ?
C2 C3 C25 122.2(2) . . ?
C3 C4 C5 121.6(2) . . ?
C3 C4 Cl1 117.71(18) . . ?
C5 C4 Cl1 120.05(17) . . ?
C4 C5 C22 116.9(2) . . ?
C4 C5 C6 125.4(2) . . ?
C22 C5 C6 117.6(2) . . ?
C23 C6 C7 117.1(2) . . ?
C23 C6 C5 117.7(2) . . ?
C7 C6 C5 125.2(2) . . ?
C8 C7 C6 121.5(2) . . ?
C8 C7 Cl2 117.54(18) . . ?
C6 C7 Cl2 120.16(17) . . ?
C7 C8 C9 120.9(2) . . ?
C7 C8 C26 118.1(2) . . ?
C9 C8 C26 121.1(2) . . ?
C24 C9 C8 119.2(2) . . ?
C24 C9 C10 120.1(2) . . ?
C8 C9 C10 120.4(2) . . ?
O2 C10 N2A 119.0(2) . . ?
O2 C10 C9 125.1(2) . . ?
N2A C10 C9 115.9(2) . . ?
O3 C11 N2A 119.2(2) . . ?
O3 C11 C12 124.6(2) . . ?
N2A C11 C12 116.2(2) . . ?
C24 C12 C13 119.6(2) . . ?
C24 C12 C11 120.0(2) . . ?
C13 C12 C11 120.3(2) . . ?
C14 C13 C12 120.5(2) . . ?
C14 C13 C27 116.8(2) . . ?
C12 C13 C27 122.6(2) . . ?
C13 C14 C15 121.2(2) . . ?
C13 C14 Cl3 117.75(18) . . ?
C15 C14 Cl3 120.51(17) . . ?
C23 C15 C14 117.3(2) . . ?
C23 C15 C16 117.9(2) . . ?
C14 C15 C16 124.7(2) . . ?
C17 C16 C22 117.1(2) . . ?
C17 C16 C15 125.1(2) . . ?
C22 C16 C15 117.8(2) . . ?
C18 C17 C16 121.7(2) . . ?
C18 C17 Cl4 118.45(18) . . ?
C16 C17 Cl4 119.24(17) . . ?
C17 C18 C19 120.0(2) . . ?
C17 C18 C28 118.6(2) . . ?
C19 C18 C28 121.3(2) . . ?
C21 C19 C18 119.2(2) . . ?
C21 C19 C20 120.4(2) . . ?
C18 C19 C20 120.4(2) . . ?
O4 C20 N1 119.1(2) . . ?
O4 C20 C19 124.6(2) . . ?
N1 C20 C19 116.3(2) . . ?
C19 C21 C2 120.6(2) . . ?
C19 C21 C22 119.8(2) . . ?
C2 C21 C22 119.6(2) . . ?
C16 C22 C5 120.0(2) . . ?
C16 C22 C21 119.6(2) . . ?
C5 C22 C21 120.4(2) . . ?
C15 C23 C6 120.0(2) . . ?
C15 C23 C24 119.7(2) . . ?
C6 C23 C24 120.3(2) . . ?
C9 C24 C12 121.3(2) . . ?
C9 C24 C23 119.6(2) . . ?
C12 C24 C23 119.2(2) . . ?
N3 C25 C3 172.6(3) . . ?
N4 C26 C8 176.4(3) . . ?
N4 C26 Na1 56.25(15) . . ?
C8 C26 Na1 125.06(16) . . ?
N5 C27 C13 173.3(3) . . ?
N6 C28 C18 176.2(3) . . ?
N1 C31 C32 111.9(2) . . ?
N1 C31 H31A 109.2 . . ?
C32 C31 H31A 109.2 . . ?
N1 C31 H31B 109.2 . . ?
C32 C31 H31B 109.2 . . ?
H31A C31 H31B 107.9 . . ?
O11 C41 N11 118.8(2) . . ?
O11 C41 C42 124.9(2) . . ?
N11 C41 C42 116.3(2) . . ?
C61 C42 C43 119.4(2) . . ?
C61 C42 C41 119.9(2) . . ?
C43 C42 C41 120.4(2) . . ?
C44 C43 C42 120.8(2) . . ?
C44 C43 C65 118.0(2) . . ?
C42 C43 C65 121.2(2) . . ?
C43 C44 C45 121.3(2) . . ?
C43 C44 Cl11 118.11(18) . . ?
C45 C44 Cl11 119.84(17) . . ?
C44 C45 C62 117.18(19) . . ?
C44 C45 C46 125.2(2) . . ?
C62 C45 C46 117.6(2) . . ?
C47 C46 C63 117.12(19) . . ?
C47 C46 C45 125.1(2) . . ?
C63 C46 C45 117.7(2) . . ?
C48 C47 C46 121.5(2) . . ?
C48 C47 Cl12 117.90(18) . . ?
C46 C47 Cl12 119.95(16) . . ?
C47 C48 C49 120.6(2) . . ?
C47 C48 C66 117.3(2) . . ?
C49 C48 C66 122.1(2) . . ?
C64 C49 C48 119.2(2) . . ?
C64 C49 C50 120.3(2) . . ?
C48 C49 C50 120.3(2) . . ?
O12 C50 N12 119.1(2) . . ?
O12 C50 C49 124.6(2) . . ?
N12 C50 C49 116.3(2) . . ?
O13 C51 N12 118.8(2) . . ?
O13 C51 C52 124.7(2) . . ?
N12 C51 C52 116.5(2) . . ?
C64 C52 C53 119.2(2) . . ?
C64 C52 C51 120.0(2) . . ?
C53 C52 C51 120.6(2) . . ?
C54 C53 C52 120.6(2) . . ?
C54 C53 C67 117.5(2) . . ?
C52 C53 C67 121.8(2) . . ?
C53 C54 C55 121.5(2) . . ?
C53 C54 Cl13 117.87(19) . . ?
C55 C54 Cl13 119.79(17) . . ?
C54 C55 C63 117.14(19) . . ?
C54 C55 C56 125.0(2) . . ?
C63 C55 C56 117.8(2) . . ?
C57 C56 C55 125.0(2) . . ?
C57 C56 C62 117.17(19) . . ?
C55 C56 C62 117.7(2) . . ?
C58 C57 C56 121.5(2) . . ?
C58 C57 Cl14 117.49(18) . . ?
C56 C57 Cl14 120.48(17) . . ?
C57 C58 C59 120.2(2) . . ?
C57 C58 C69 117.2(2) . . ?
C59 C58 C69 122.6(2) . . ?
C61 C59 C58 119.3(2) . . ?
C61 C59 C60 120.2(2) . . ?
C58 C59 C60 120.4(2) . . ?
O14 C60 N11 119.3(2) . . ?
O14 C60 C59 124.3(2) . . ?
N11 C60 C59 116.4(2) . . ?
C59 C61 C42 121.1(2) . . ?
C59 C61 C62 119.6(2) . . ?
C42 C61 C62 119.3(2) . . ?
C45 C62 C56 119.98(19) . . ?
C45 C62 C61 120.4(2) . . ?
C56 C62 C61 119.6(2) . . ?
C46 C63 C55 120.04(19) . . ?
C46 C63 C64 120.0(2) . . ?
C55 C63 C64 119.9(2) . . ?
C49 C64 C52 121.0(2) . . ?
C49 C64 C63 119.6(2) . . ?
C52 C64 C63 119.5(2) . . ?
N13 C65 C43 176.4(3) . . ?
N13 C65 Na2 57.44(16) . . ?
C43 C65 Na2 122.95(16) . . ?
N14 C66 C48 175.1(3) . . ?
N14 C66 Na4 65.52(16) . . ?
C48 C66 Na4 118.15(15) . . ?
N15 C67 C53 176.0(3) . . ?
N15 C67 Na3 59.31(18) . . ?
C53 C67 Na3 122.89(18) . . ?
N16 C69 C58 173.3(3) . . ?
N11 C71 C72 112.9(2) . . ?
N11 C71 H71A 109.0 . . ?
C72 C71 H71A 109.0 . . ?
N11 C71 H71B 109.0 . . ?
C72 C71 H71B 109.0 . . ?
H71A C71 H71B 107.8 . . ?
N12 C75 C76 111.8(2) . . ?
N12 C75 H75A 109.2 . . ?
C76 C75 H75A 109.2 . . ?
N12 C75 H75B 109.2 . . ?
C76 C75 H75B 109.2 . . ?
H75A C75 H75B 107.9 . . ?
F28 C76 F29 106.2(3) . . ?
F28 C76 C75 111.7(3) . . ?
F29 C76 C75 112.2(2) . . ?
F28 C76 C77 108.3(2) . . ?
F29 C76 C77 107.0(3) . . ?
C75 C76 C77 111.1(2) . . ?
C101 O101 Na2 133.67(19) . . ?
O101 C101 C102 121.2(3) . . ?
O101 C101 C103 121.6(3) . . ?
C102 C101 C103 117.1(3) . . ?
C101 C102 H10A 109.5 . . ?
C101 C102 H10B 109.5 . . ?
H10A C102 H10B 109.5 . . ?
C101 C102 H10C 109.5 . . ?
H10A C102 H10C 109.5 . . ?
H10B C102 H10C 109.5 . . ?
C101 C103 H10D 109.5 . . ?
C101 C103 H10E 109.5 . . ?
H10D C103 H10E 109.5 . . ?
C101 C103 H10F 109.5 . . ?
H10D C103 H10F 109.5 . . ?
H10E C103 H10F 109.5 . . ?
C201 O201 Na1 174(3) . . ?
O201 C201 C203 124.6(14) . . ?
O201 C201 C202 119.7(14) . . ?
C203 C201 C202 115.5(6) . . ?
C201 C202 H20A 109.5 . . ?
C201 C202 H20B 109.5 . . ?
H20A C202 H20B 109.5 . . ?
C201 C202 H20C 109.5 . . ?
H20A C202 H20C 109.5 . . ?
H20B C202 H20C 109.5 . . ?
C201 C203 H20D 109.5 . . ?
C201 C203 H20E 109.5 . . ?
H20D C203 H20E 109.5 . . ?
C201 C203 H20F 109.5 . . ?
H20D C203 H20F 109.5 . . ?
H20E C203 H20F 109.5 . . ?
C701 O701 Na1 158(4) . . ?
O701 C701 C702 124.0(15) . . ?
O701 C701 C703 119.1(15) . . ?
C702 C701 C703 116.9(6) . . ?
C701 C702 H70A 109.5 . . ?
C701 C702 H70B 109.5 . . ?
H70A C702 H70B 109.5 . . ?
C701 C702 H70C 109.5 . . ?
H70A C702 H70C 109.5 . . ?
H70B C702 H70C 109.5 . . ?
C701 C703 H70D 109.5 . . ?
C701 C703 H70E 109.5 . . ?
H70D C703 H70E 109.5 . . ?
C701 C703 H70F 109.5 . . ?
H70D C703 H70F 109.5 . . ?
H70E C703 H70F 109.5 . . ?
C301 O301 Na3 166.7(2) . . ?
O301 C301 C302 120.8(3) . . ?
O301 C301 C303 121.9(3) . . ?
C302 C301 C303 117.2(3) . . ?
C301 C302 H30A 109.5 . . ?
C301 C302 H30B 109.5 . . ?
H30A C302 H30B 109.5 . . ?
C301 C302 H30C 109.5 . . ?
H30A C302 H30C 109.5 . . ?
H30B C302 H30C 109.5 . . ?
C301 C303 H30D 109.5 . . ?
C301 C303 H30E 109.5 . . ?
H30D C303 H30E 109.5 . . ?
C301 C303 H30F 109.5 . . ?
H30D C303 H30F 109.5 . . ?
H30E C303 H30F 109.5 . . ?
C401 O401 Na4 138.0(3) . . ?
O401 C401 C402 120.4(4) . . ?
O401 C401 C403 122.0(4) . . ?
C402 C401 C403 117.6(3) . . ?
C401 C402 H40A 109.5 . . ?
C401 C402 H40B 109.5 . . ?
H40A C402 H40B 109.5 . . ?
C401 C402 H40C 109.5 . . ?
H40A C402 H40C 109.5 . . ?
H40B C402 H40C 109.5 . . ?
C401 C403 H40D 109.5 . . ?
C401 C403 H40E 109.5 . . ?
H40D C403 H40E 109.5 . . ?
C401 C403 H40F 109.5 . . ?
H40D C403 H40F 109.5 . . ?
H40E C403 H40F 109.5 . . ?
C501 O501 Na4 151.0(5) . . ?
O501 C501 C502 123.5(7) . . ?
O501 C501 C503 125.8(10) . . ?
C502 C501 C503 110.5(8) . . ?
C501 C502 H50A 109.5 . . ?
C501 C502 H50B 109.5 . . ?
H50A C502 H50B 109.5 . . ?
C501 C502 H50C 109.5 . . ?
H50A C502 H50C 109.5 . . ?
H50B C502 H50C 109.5 . . ?
C501 C503 H50D 109.5 . . ?
C501 C503 H50E 109.5 . . ?
H50D C503 H50E 109.5 . . ?
C501 C503 H50F 109.5 . . ?
H50D C503 H50F 109.5 . . ?
H50E C503 H50F 109.5 . . ?
O601 C601 C603 126.1(13) . . ?
O601 C601 C602 122.0(12) . . ?
C603 C601 C602 111.4(12) . . ?
C601 C602 H60A 109.5 . . ?
C601 C602 H60B 109.5 . . ?
H60A C602 H60B 109.5 . . ?
C601 C602 H60C 109.5 . . ?
H60A C602 H60C 109.5 . . ?
H60B C602 H60C 109.5 . . ?
C601 C603 H60D 109.5 . . ?
C601 C603 H60E 109.5 . . ?
H60D C603 H60E 109.5 . . ?
C601 C603 H60F 109.5 . . ?
H60D C603 H60F 109.5 . . ?
H60E C603 H60F 109.5 . . ?
Na4 O801 H80A 113.3 . . ?
Na4 O801 H80B 113.0 . . ?
H80A O801 H80B 105.9 . . ?
C151 C150 H15A 109.5 . . ?
C151 C150 H15B 109.5 . . ?
H15A C150 H15B 109.5 . . ?
C151 C150 H15C 109.5 . . ?
H15A C150 H15C 109.5 . . ?
H15B C150 H15C 109.5 . . ?
C150 C151 C152 102.8(14) . . ?
C150 C151 H15D 111.2 . . ?
C152 C151 H15D 111.2 . . ?
C150 C151 H15E 111.2 . . ?
C152 C151 H15E 111.2 . . ?
H15D C151 H15E 109.1 . . ?
C153 C152 C151 96.8(18) . . ?
C153 C152 H15F 112.4 . . ?
C151 C152 H15F 112.4 . . ?
C153 C152 H15G 112.4 . . ?
C151 C152 H15G 112.4 . . ?
H15F C152 H15G 110.0 . . ?
C154 C153 C152 112.1(13) . . ?
C154 C153 H15H 109.2 . . ?
C152 C153 H15H 109.2 . . ?
C154 C153 H15I 109.2 . . ?
C152 C153 H15I 109.2 . . ?
H15H C153 H15I 107.9 . . ?
C153 C154 H15J 109.5 . . ?
C153 C154 H15K 109.5 . . ?
H15J C154 H15K 109.5 . . ?
C153 C154 H15L 109.5 . . ?
H15J C154 H15L 109.5 . . ?
H15K C154 H15L 109.5 . . ?
C10 N2A C11 126.16(19) . . ?
C10 N2A C35A 116.2(6) . . ?
C11 N2A C35A 117.5(6) . . ?
C36A C35A N2A 115.3(4) . . ?
C36A C35A H35C 108.4 . . ?
N2A C35A H35C 108.4 . . ?
C36A C35A H35D 108.4 . . ?
N2A C35A H35D 108.4 . . ?
H35C C35A H35D 107.5 . . ?
F9A C36A F8A 107.6(4) . . ?
F9A C36A C35A 111.6(6) . . ?
F8A C36A C35A 109.9(6) . . ?
F9A C36A C37A 106.6(4) . . ?
F8A C36A C37A 106.1(4) . . ?
C35A C36A C37A 114.7(4) . . ?
C36A F9A Na2 141.7(4) . 1_445 ?
F11A C37A F10A 108.5(4) . . ?
F11A C37A C36A 108.9(4) . . ?
F10A C37A C36A 108.3(4) . . ?
F11A C37A C38A 107.6(4) . . ?
F10A C37A C38A 105.7(4) . . ?
C36A C37A C38A 117.5(4) . . ?
F14A C38A F13A 108.9(6) . . ?
F14A C38A F12A 110.4(5) . . ?
F13A C38A F12A 106.8(5) . . ?
F14A C38A C37A 114.8(6) . . ?
F13A C38A C37A 108.7(4) . . ?
F12A C38A C37A 107.0(5) . . ?
C36B C35B H35A 109.2 . . ?
C36B C35B H35B 109.2 . . ?
H35A C35B H35B 107.9 . . ?
F9B C36B F8B 97.5(13) . . ?
F9B C36B C35B 118.0(17) . . ?
F8B C36B C35B 107(2) . . ?
F9B C36B C37B 115.0(14) . . ?
F8B C36B C37B 100.7(12) . . ?
C35B C36B C37B 114.8(15) . . ?
F11B C37B F10B 116.7(17) . . ?
F11B C37B C38B 105.4(18) . . ?
F10B C37B C38B 100.9(10) . . ?
F11B C37B C36B 105.2(17) . . ?
F10B C37B C36B 110.2(11) . . ?
C38B C37B C36B 118.9(13) . . ?
F12B C38B F14B 111.7(13) . . ?
F12B C38B F13B 106.2(13) . . ?
F14B C38B F13B 107.8(14) . . ?
F12B C38B C37B 114.0(11) . . ?
F14B C38B C37B 107.1(14) . . ?
F13B C38B C37B 110.0(11) . . ?

loop_
_geom_torsion_atom_site_label_1
_geom_torsion_atom_site_label_2
_geom_torsion_atom_site_label_3
_geom_torsion_atom_site_label_4
_geom_torsion
_geom_torsion_site_symmetry_1
_geom_torsion_site_symmetry_2
_geom_torsion_site_symmetry_3
_geom_torsion_site_symmetry_4
_geom_torsion_publ_flag
F33 C78 C77 F31 -170.3(3) . . . . ?
F32 C78 C77 F31 68.6(4) . . . . ?
F34 C78 C77 F31 -50.5(5) . . . . ?
F33 C78 C77 F30 -53.0(4) . . . . ?
F32 C78 C77 F30 -174.1(3) . . . . ?
F34 C78 C77 F30 66.8(4) . . . . ?
F33 C78 C77 C76 68.4(5) . . . . ?
F32 C78 C77 C76 -52.7(4) . . . . ?
F34 C78 C77 C76 -171.9(3) . . . . ?
F2 C32 F1 Na3 147.0(2) . . . 1_454 ?
C31 C32 F1 Na3 26.5(4) . . . 1_454 ?
C33A C32 F1 Na3 -105.2(8) . . . 1_454 ?
C33B C32 F1 Na3 -92.2(8) . . . 1_454 ?
F1 C32 C33A F3A 83.8(14) . . . . ?
F2 C32 C33A F3A -165.8(10) . . . . ?
C31 C32 C33A F3A -45.0(14) . . . . ?
C33B C32 C33A F3A 7(6) . . . . ?
F1 C32 C33A F4A -169.1(9) . . . . ?
F2 C32 C33A F4A -58.7(12) . . . . ?
C31 C32 C33A F4A 62.1(12) . . . . ?
C33B C32 C33A F4A 114(8) . . . . ?
F1 C32 C33A C34A -35.1(13) . . . . ?
F2 C32 C33A C34A 75.3(13) . . . . ?
C31 C32 C33A C34A -163.9(11) . . . . ?
C33B C32 C33A C34A -112(8) . . . . ?
F3A C33A C34A F5A -62.6(16) . . . . ?
F4A C33A C34A F5A -172.0(14) . . . . ?
C32 C33A C34A F5A 57.0(19) . . . . ?
F3A C33A C34A F7A 70.6(18) . . . . ?
F4A C33A C34A F7A -38.8(16) . . . . ?
C32 C33A C34A F7A -169.7(11) . . . . ?
F3A C33A C34A F6A 178.0(10) . . . . ?
F4A C33A C34A F6A 68.6(14) . . . . ?
C32 C33A C34A F6A -62.3(15) . . . . ?
F1 C32 C33B F4B 167.7(12) . . . . ?
F2 C32 C33B F4B -77.3(16) . . . . ?
C31 C32 C33B F4B 47.2(15) . . . . ?
C33A C32 C33B F4B -85(7) . . . . ?
F1 C32 C33B F3B 48.2(14) . . . . ?
F2 C32 C33B F3B 163.2(9) . . . . ?
C31 C32 C33B F3B -72.3(14) . . . . ?
C33A C32 C33B F3B 156(9) . . . . ?
F1 C32 C33B C34B -66.5(13) . . . . ?
F2 C32 C33B C34B 48.4(16) . . . . ?
C31 C32 C33B C34B 172.9(11) . . . . ?
C33A C32 C33B C34B 41(7) . . . . ?
F4B C33B C34B F6B 54.4(19) . . . . ?
F3B C33B C34B F6B 172.5(14) . . . . ?
C32 C33B C34B F6B -74.2(19) . . . . ?
F4B C33B C34B F5B -175.7(13) . . . . ?
F3B C33B C34B F5B -57.5(15) . . . . ?
C32 C33B C34B F5B 55.8(18) . . . . ?
F4B C33B C34B F7B -67.6(16) . . . . ?
F3B C33B C34B F7B 50.6(16) . . . . ?
C32 C33B C34B F7B 163.9(11) . . . . ?
F21 C72 F22 Na1 -149.54(18) . . . . ?
C71 C72 F22 Na1 -28.8(4) . . . . ?
C73B C72 F22 Na1 85.1(8) . . . . ?
C73A C72 F22 Na1 99.3(3) . . . . ?
F22 C72 C73A F23A 174.2(4) . . . . ?
F21 C72 C73A F23A 61.6(5) . . . . ?
C71 C72 C73A F23A -59.2(5) . . . . ?
C73B C72 C73A F23A -123(5) . . . . ?
F22 C72 C73A F24A -71.3(6) . . . . ?
F21 C72 C73A F24A 176.2(5) . . . . ?
C71 C72 C73A F24A 55.4(6) . . . . ?
C73B C72 C73A F24A -9(4) . . . . ?
F22 C72 C73A C74A 50.7(5) . . . . ?
F21 C72 C73A C74A -61.8(5) . . . . ?
C71 C72 C73A C74A 177.4(4) . . . . ?
C73B C72 C73A C74A 113(5) . . . . ?
F23A C73A C74A F25A -58.0(8) . . . . ?
F24A C73A C74A F25A -174.4(6) . . . . ?
C72 C73A C74A F25A 65.7(7) . . . . ?
F23A C73A C74A F26A 174.6(7) . . . . ?
F24A C73A C74A F26A 58.3(9) . . . . ?
C72 C73A C74A F26A -61.6(8) . . . . ?
F23A C73A C74A F27A 60.0(5) . . . . ?
F24A C73A C74A F27A -56.4(6) . . . . ?
C72 C73A C74A F27A -176.3(4) . . . . ?
F22 C72 C73B F23B -162.2(14) . . . . ?
F21 C72 C73B F23B 81.9(17) . . . . ?
C71 C72 C73B F23B -44.6(17) . . . . ?
C73A C72 C73B F23B 77(5) . . . . ?
F22 C72 C73B F24B -47.3(18) . . . . ?
F21 C72 C73B F24B -163.2(12) . . . . ?
C71 C72 C73B F24B 70.3(18) . . . . ?
C73A C72 C73B F24B -169(6) . . . . ?
F22 C72 C73B C74B 61.5(17) . . . . ?
F21 C72 C73B C74B -54.4(19) . . . . ?
C71 C72 C73B C74B 179.1(14) . . . . ?
C73A C72 C73B C74B -60(4) . . . . ?
F23B C73B C74B F26B -172.1(17) . . . . ?
F24B C73B C74B F26B 86(2) . . . . ?
C72 C73B C74B F26B -35(3) . . . . ?
F23B C73B C74B F27B 39(2) . . . . ?
F24B C73B C74B F27B -63.3(18) . . . . ?
C72 C73B C74B F27B 175.5(15) . . . . ?
F23B C73B C74B F25B -63(2) . . . . ?
F24B C73B C74B F25B -165.5(19) . . . . ?
C72 C73B C74B F25B 73(2) . . . . ?
Na3 O1 C1 N1 94.1(3) 1_454 . . . ?
Na3 O1 C1 C2 -86.2(3) 1_454 . . . ?
C20 N1 C1 O1 176.5(2) . . . . ?
C31 N1 C1 O1 5.1(3) . . . . ?
C20 N1 C1 C2 -3.3(4) . . . . ?
C31 N1 C1 C2 -174.7(2) . . . . ?
O1 C1 C2 C21 -179.6(2) . . . . ?
N1 C1 C2 C21 0.2(3) . . . . ?
O1 C1 C2 C3 -3.1(4) . . . . ?
N1 C1 C2 C3 176.7(2) . . . . ?
C21 C2 C3 C4 -6.1(3) . . . . ?
C1 C2 C3 C4 177.3(2) . . . . ?
C21 C2 C3 C25 171.6(2) . . . . ?
C1 C2 C3 C25 -4.9(3) . . . . ?
C2 C3 C4 C5 -1.5(3) . . . . ?
C25 C3 C4 C5 -179.3(2) . . . . ?
C2 C3 C4 Cl1 169.60(17) . . . . ?
C25 C3 C4 Cl1 -8.2(3) . . . . ?
C3 C4 C5 C22 11.8(3) . . . . ?
Cl1 C4 C5 C22 -159.06(17) . . . . ?
C3 C4 C5 C6 -171.7(2) . . . . ?
Cl1 C4 C5 C6 17.4(3) . . . . ?
C4 C5 C6 C23 -148.9(2) . . . . ?
C22 C5 C6 C23 27.5(3) . . . . ?
C4 C5 C6 C7 33.9(4) . . . . ?
C22 C5 C6 C7 -149.7(2) . . . . ?
C23 C6 C7 C8 12.6(3) . . . . ?
C5 C6 C7 C8 -170.1(2) . . . . ?
C23 C6 C7 Cl2 -156.61(18) . . . . ?
C5 C6 C7 Cl2 20.7(3) . . . . ?
C6 C7 C8 C9 -3.2(4) . . . . ?
Cl2 C7 C8 C9 166.30(19) . . . . ?
C6 C7 C8 C26 176.4(2) . . . . ?
Cl2 C7 C8 C26 -14.1(3) . . . . ?
C7 C8 C9 C24 -4.1(4) . . . . ?
C26 C8 C9 C24 176.4(2) . . . . ?
C7 C8 C9 C10 -177.3(2) . . . . ?
C26 C8 C9 C10 3.1(4) . . . . ?
Na1 O2 C10 N2A 119.2(3) . . . . ?
Na1 O2 C10 C9 -61.8(5) . . . . ?
C24 C9 C10 O2 -174.0(2) . . . . ?
C8 C9 C10 O2 -0.8(4) . . . . ?
C24 C9 C10 N2A 5.1(3) . . . . ?
C8 C9 C10 N2A 178.2(2) . . . . ?
Na2 O3 C11 N2A 102.0(2) 1_445 . . . ?
Na2 O3 C11 C12 -79.2(3) 1_445 . . . ?
O3 C11 C12 C24 -173.3(2) . . . . ?
N2A C11 C12 C24 5.5(3) . . . . ?
O3 C11 C12 C13 2.7(4) . . . . ?
N2A C11 C12 C13 -178.5(2) . . . . ?
C24 C12 C13 C14 -7.7(3) . . . . ?
C11 C12 C13 C14 176.3(2) . . . . ?
C24 C12 C13 C27 171.0(2) . . . . ?
C11 C12 C13 C27 -5.0(3) . . . . ?
C12 C13 C14 C15 -1.4(3) . . . . ?
C27 C13 C14 C15 179.8(2) . . . . ?
C12 C13 C14 Cl3 170.32(17) . . . . ?
C27 C13 C14 Cl3 -8.5(3) . . . . ?
C13 C14 C15 C23 14.2(3) . . . . ?
Cl3 C14 C15 C23 -157.33(17) . . . . ?
C13 C14 C15 C16 -168.5(2) . . . . ?
Cl3 C14 C15 C16 19.9(3) . . . . ?
C23 C15 C16 C17 -149.9(2) . . . . ?
C14 C15 C16 C17 32.9(4) . . . . ?
C23 C15 C16 C22 28.2(3) . . . . ?
C14 C15 C16 C22 -149.1(2) . . . . ?
C22 C16 C17 C18 15.5(4) . . . . ?
C15 C16 C17 C18 -166.5(2) . . . . ?
C22 C16 C17 Cl4 -155.64(18) . . . . ?
C15 C16 C17 Cl4 22.4(3) . . . . ?
C16 C17 C18 C19 -2.6(4) . . . . ?
Cl4 C17 C18 C19 168.60(19) . . . . ?
C16 C17 C18 C28 179.8(2) . . . . ?
Cl4 C17 C18 C28 -9.0(3) . . . . ?
C17 C18 C19 C21 -7.8(4) . . . . ?
C28 C18 C19 C21 169.7(2) . . . . ?
C17 C18 C19 C20 174.3(2) . . . . ?
C28 C18 C19 C20 -8.2(4) . . . . ?
Na4 O4 C20 N1 119.8(4) 1_344 . . . ?
Na4 O4 C20 C19 -60.7(5) 1_344 . . . ?
C1 N1 C20 O4 -175.1(3) . . . . ?
C31 N1 C20 O4 -3.8(4) . . . . ?
C1 N1 C20 C19 5.4(4) . . . . ?
C31 N1 C20 C19 176.7(2) . . . . ?
C21 C19 C20 O4 176.1(3) . . . . ?
C18 C19 C20 O4 -6.1(4) . . . . ?
C21 C19 C20 N1 -4.4(4) . . . . ?
C18 C19 C20 N1 173.4(2) . . . . ?
C18 C19 C21 C2 -176.1(2) . . . . ?
C20 C19 C21 C2 1.7(4) . . . . ?
C18 C19 C21 C22 4.9(3) . . . . ?
C20 C19 C21 C22 -177.3(2) . . . . ?
C3 C2 C21 C19 -176.0(2) . . . . ?
C1 C2 C21 C19 0.5(3) . . . . ?
C3 C2 C21 C22 2.9(3) . . . . ?
C1 C2 C21 C22 179.5(2) . . . . ?
C17 C16 C22 C5 163.5(2) . . . . ?
C15 C16 C22 C5 -14.7(3) . . . . ?
C17 C16 C22 C21 -18.1(3) . . . . ?
C15 C16 C22 C21 163.7(2) . . . . ?
C4 C5 C22 C16 163.6(2) . . . . ?
C6 C5 C22 C16 -13.1(3) . . . . ?
C4 C5 C22 C21 -14.8(3) . . . . ?
C6 C5 C22 C21 168.5(2) . . . . ?
C19 C21 C22 C16 8.3(3) . . . . ?
C2 C21 C22 C16 -170.7(2) . . . . ?
C19 C21 C22 C5 -173.3(2) . . . . ?
C2 C21 C22 C5 7.7(3) . . . . ?
C14 C15 C23 C6 163.8(2) . . . . ?
C16 C15 C23 C6 -13.7(3) . . . . ?
C14 C15 C23 C24 -18.0(3) . . . . ?
C16 C15 C23 C24 164.6(2) . . . . ?
C7 C6 C23 C15 163.3(2) . . . . ?
C5 C6 C23 C15 -14.2(3) . . . . ?
C7 C6 C23 C24 -15.0(3) . . . . ?
C5 C6 C23 C24 167.5(2) . . . . ?
C8 C9 C24 C12 -177.8(2) . . . . ?
C10 C9 C24 C12 -4.6(3) . . . . ?
C8 C9 C24 C23 1.5(3) . . . . ?
C10 C9 C24 C23 174.8(2) . . . . ?
C13 C12 C24 C9 -177.0(2) . . . . ?
C11 C12 C24 C9 -1.0(3) . . . . ?
C13 C12 C24 C23 3.7(3) . . . . ?
C11 C12 C24 C23 179.7(2) . . . . ?
C15 C23 C24 C9 -170.0(2) . . . . ?
C6 C23 C24 C9 8.2(3) . . . . ?
C15 C23 C24 C12 9.3(3) . . . . ?
C6 C23 C24 C12 -172.4(2) . . . . ?
C7 C8 C26 Na1 -160.06(18) . . . . ?
C9 C8 C26 Na1 19.5(3) . . . . ?
C1 N1 C31 C32 -91.7(3) . . . . ?
C20 N1 C31 C32 96.1(3) . . . . ?
F1 C32 C31 N1 56.7(3) . . . . ?
F2 C32 C31 N1 -60.3(3) . . . . ?
C33A C32 C31 N1 -175.7(6) . . . . ?
C33B C32 C31 N1 173.6(7) . . . . ?
Na2 O11 C41 N11 -117.9(3) . . . . ?
Na2 O11 C41 C42 63.2(4) . . . . ?
C60 N11 C41 O11 177.4(2) . . . . ?
C71 N11 C41 O11 4.9(3) . . . . ?
C60 N11 C41 C42 -3.7(3) . . . . ?
C71 N11 C41 C42 -176.1(2) . . . . ?
O11 C41 C42 C61 177.4(2) . . . . ?
N11 C41 C42 C61 -1.5(3) . . . . ?
O11 C41 C42 C43 4.3(4) . . . . ?
N11 C41 C42 C43 -174.6(2) . . . . ?
C61 C42 C43 C44 4.7(3) . . . . ?
C41 C42 C43 C44 177.8(2) . . . . ?
C61 C42 C43 C65 -175.9(2) . . . . ?
C41 C42 C43 C65 -2.7(3) . . . . ?
C42 C43 C44 C45 3.9(3) . . . . ?
C65 C43 C44 C45 -175.5(2) . . . . ?
C42 C43 C44 Cl11 -166.30(18) . . . . ?
C65 C43 C44 Cl11 14.2(3) . . . . ?
C43 C44 C45 C62 -13.7(3) . . . . ?
Cl11 C44 C45 C62 156.37(17) . . . . ?
C43 C44 C45 C46 168.6(2) . . . . ?
Cl11 C44 C45 C46 -21.3(3) . . . . ?
C44 C45 C46 C47 -33.6(4) . . . . ?
C62 C45 C46 C47 148.8(2) . . . . ?
C44 C45 C46 C63 149.5(2) . . . . ?
C62 C45 C46 C63 -28.1(3) . . . . ?
C63 C46 C47 C48 -12.7(3) . . . . ?
C45 C46 C47 C48 170.4(2) . . . . ?
C63 C46 C47 Cl12 158.24(17) . . . . ?
C45 C46 C47 Cl12 -18.7(3) . . . . ?
C46 C47 C48 C49 1.2(3) . . . . ?
Cl12 C47 C48 C49 -169.90(17) . . . . ?
C46 C47 C48 C66 -180.0(2) . . . . ?
Cl12 C47 C48 C66 8.9(3) . . . . ?
C47 C48 C49 C64 7.2(3) . . . . ?
C66 C48 C49 C64 -171.6(2) . . . . ?
C47 C48 C49 C50 -176.8(2) . . . . ?
C66 C48 C49 C50 4.4(3) . . . . ?
Na4 O12 C50 N12 -113.5(3) . . . . ?
Na4 O12 C50 C49 66.9(4) . . . . ?
C51 N12 C50 O12 -173.6(2) . . . . ?
C75 N12 C50 O12 -0.9(3) . . . . ?
C51 N12 C50 C49 6.0(3) . . . . ?
C75 N12 C50 C49 178.8(2) . . . . ?
C64 C49 C50 O12 175.7(2) . . . . ?
C48 C49 C50 O12 -0.2(4) . . . . ?
C64 C49 C50 N12 -3.9(3) . . . . ?
C48 C49 C50 N12 -179.8(2) . . . . ?
Na3 O13 C51 N12 -132.8(3) . . . . ?
Na3 O13 C51 C52 48.4(5) . . . . ?
C50 N12 C51 O13 176.8(2) . . . . ?
C75 N12 C51 O13 4.2(4) . . . . ?
C50 N12 C51 C52 -4.3(4) . . . . ?
C75 N12 C51 C52 -176.9(2) . . . . ?
O13 C51 C52 C64 179.1(3) . . . . ?
N12 C51 C52 C64 0.3(4) . . . . ?
O13 C51 C52 C53 4.2(4) . . . . ?
N12 C51 C52 C53 -174.6(2) . . . . ?
C64 C52 C53 C54 6.8(4) . . . . ?
C51 C52 C53 C54 -178.3(2) . . . . ?
C64 C52 C53 C67 -171.7(2) . . . . ?
C51 C52 C53 C67 3.2(4) . . . . ?
C52 C53 C54 C55 2.0(4) . . . . ?
C67 C53 C54 C55 -179.5(2) . . . . ?
C52 C53 C54 Cl13 -167.3(2) . . . . ?
C67 C53 C54 Cl13 11.2(3) . . . . ?
C53 C54 C55 C63 -13.5(4) . . . . ?
Cl13 C54 C55 C63 155.53(18) . . . . ?
C53 C54 C55 C56 168.3(2) . . . . ?
Cl13 C54 C55 C56 -22.7(3) . . . . ?
C54 C55 C56 C57 -33.2(4) . . . . ?
C63 C55 C56 C57 148.6(2) . . . . ?
C54 C55 C56 C62 150.5(2) . . . . ?
C63 C55 C56 C62 -27.7(3) . . . . ?
C55 C56 C57 C58 169.7(2) . . . . ?
C62 C56 C57 C58 -14.1(3) . . . . ?
C55 C56 C57 Cl14 -19.0(3) . . . . ?
C62 C56 C57 Cl14 157.23(17) . . . . ?
C56 C57 C58 C59 0.6(3) . . . . ?
Cl14 C57 C58 C59 -170.94(18) . . . . ?
C56 C57 C58 C69 178.4(2) . . . . ?
Cl14 C57 C58 C69 6.8(3) . . . . ?
C57 C58 C59 C61 8.8(3) . . . . ?
C69 C58 C59 C61 -168.8(2) . . . . ?
C57 C58 C59 C60 -174.0(2) . . . . ?
C69 C58 C59 C60 8.4(4) . . . . ?
Na1 O14 C60 N11 -100.8(2) . . . . ?
Na1 O14 C60 C59 79.5(3) . . . . ?
C41 N11 C60 O14 -173.8(2) . . . . ?
C71 N11 C60 O14 -1.4(3) . . . . ?
C41 N11 C60 C59 5.8(3) . . . . ?
C71 N11 C60 C59 178.2(2) . . . . ?
C61 C59 C60 O14 176.7(2) . . . . ?
C58 C59 C60 O14 -0.5(4) . . . . ?
C61 C59 C60 N11 -3.0(3) . . . . ?
C58 C59 C60 N11 179.9(2) . . . . ?
C58 C59 C61 C42 175.4(2) . . . . ?
C60 C59 C61 C42 -1.7(3) . . . . ?
C58 C59 C61 C62 -4.3(3) . . . . ?
C60 C59 C61 C62 178.5(2) . . . . ?
C43 C42 C61 C59 177.2(2) . . . . ?
C41 C42 C61 C59 4.0(3) . . . . ?
C43 C42 C61 C62 -3.0(3) . . . . ?
C41 C42 C61 C62 -176.2(2) . . . . ?
C44 C45 C62 C56 -162.7(2) . . . . ?
C46 C45 C62 C56 15.1(3) . . . . ?
C44 C45 C62 C61 15.2(3) . . . . ?
C46 C45 C62 C61 -166.9(2) . . . . ?
C57 C56 C62 C45 -163.7(2) . . . . ?
C55 C56 C62 C45 12.8(3) . . . . ?
C57 C56 C62 C61 18.3(3) . . . . ?
C55 C56 C62 C61 -165.1(2) . . . . ?
C59 C61 C62 C45 172.6(2) . . . . ?
C42 C61 C62 C45 -7.1(3) . . . . ?
C59 C61 C62 C56 -9.4(3) . . . . ?
C42 C61 C62 C56 170.8(2) . . . . ?
C47 C46 C63 C55 -163.8(2) . . . . ?
C45 C46 C63 C55 13.4(3) . . . . ?
C47 C46 C63 C64 16.0(3) . . . . ?
C45 C46 C63 C64 -166.9(2) . . . . ?
C54 C55 C63 C46 -163.7(2) . . . . ?
C56 C55 C63 C46 14.7(3) . . . . ?
C54 C55 C63 C64 16.6(3) . . . . ?
C56 C55 C63 C64 -165.1(2) . . . . ?
C48 C49 C64 C52 176.3(2) . . . . ?
C50 C49 C64 C52 0.3(3) . . . . ?
C48 C49 C64 C63 -3.7(3) . . . . ?
C50 C49 C64 C63 -179.7(2) . . . . ?
C53 C52 C64 C49 176.5(2) . . . . ?
C51 C52 C64 C49 1.5(4) . . . . ?
C53 C52 C64 C63 -3.5(3) . . . . ?
C51 C52 C64 C63 -178.5(2) . . . . ?
C46 C63 C64 C49 -8.1(3) . . . . ?
C55 C63 C64 C49 171.7(2) . . . . ?
C46 C63 C64 C52 171.9(2) . . . . ?
C55 C63 C64 C52 -8.3(3) . . . . ?
C44 C43 C65 Na2 155.50(17) . . . . ?
C42 C43 C65 Na2 -24.0(3) . . . . ?
C47 C48 C66 Na4 147.28(17) . . . . ?
C49 C48 C66 Na4 -33.9(3) . . . . ?
C54 C53 C67 Na3 151.11(19) . . . . ?
C52 C53 C67 Na3 -30.4(4) . . . . ?
C41 N11 C71 C72 -96.1(3) . . . . ?
C60 N11 C71 C72 90.8(3) . . . . ?
F22 C72 C71 N11 -55.1(3) . . . . ?
F21 C72 C71 N11 62.7(3) . . . . ?
C73B C72 C71 N11 -166.0(10) . . . . ?
C73A C72 C71 N11 179.4(3) . . . . ?
C50 N12 C75 C76 90.5(3) . . . . ?
C51 N12 C75 C76 -96.2(3) . . . . ?
N12 C75 C76 F28 80.5(3) . . . . ?
N12 C75 C76 F29 -38.6(3) . . . . ?
N12 C75 C76 C77 -158.4(2) . . . . ?
F31 C77 C76 F28 -168.3(3) . . . . ?
F30 C77 C76 F28 74.0(3) . . . . ?
C78 C77 C76 F28 -47.3(4) . . . . ?
F31 C77 C76 F29 -54.1(3) . . . . ?
F30 C77 C76 F29 -171.8(2) . . . . ?
C78 C77 C76 F29 66.9(4) . . . . ?
F31 C77 C76 C75 68.7(3) . . . . ?
F30 C77 C76 C75 -49.0(3) . . . . ?
C78 C77 C76 C75 -170.3(3) . . . . ?
Na2 O101 C101 C102 16.4(5) . . . . ?
Na2 O101 C101 C103 -160.6(3) . . . . ?
Na1 O701 C701 C702 89(6) . . . . ?
Na1 O701 C701 C703 -93(5) . . . . ?
Na3 O301 C301 C302 151.1(8) . . . . ?
Na3 O301 C301 C303 -27.3(11) . . . . ?
Na4 O401 C401 C402 -16.7(6) . . . . ?
Na4 O401 C401 C403 163.1(3) . . . . ?
Na4 O501 C501 C502 -65.0(13) . . . . ?
Na4 O501 C501 C503 109(2) . . . . ?
C150 C151 C152 C153 -175.3(15) . . . . ?
C151 C152 C153 C154 176.8(13) . . . . ?
O2 C10 N2A C11 178.9(2) . . . . ?
C9 C10 N2A C11 -0.2(4) . . . . ?
O2 C10 N2A C35A -5.0(4) . . . . ?
C9 C10 N2A C35A 175.9(3) . . . . ?
O3 C11 N2A C10 173.8(2) . . . . ?
C12 C11 N2A C10 -5.1(3) . . . . ?
O3 C11 N2A C35A -2.2(4) . . . . ?
C12 C11 N2A C35A 178.9(3) . . . . ?
C10 N2A C35A C36A 97.6(9) . . . . ?
C11 N2A C35A C36A -85.9(9) . . . . ?
N2A C35A C36A F9A 58.7(10) . . . . ?
N2A C35A C36A F8A -60.5(10) . . . . ?
N2A C35A C36A C37A -179.9(7) . . . . ?
F8A C36A F9A Na2 142.2(5) . . . 1_445 ?
C35A C36A F9A Na2 21.6(9) . . . 1_445 ?
C37A C36A F9A Na2 -104.4(6) . . . 1_445 ?
F9A C36A C37A F11A -54.3(6) . . . . ?
F8A C36A C37A F11A 60.1(6) . . . . ?
C35A C36A C37A F11A -178.3(7) . . . . ?
F9A C36A C37A F10A -172.1(4) . . . . ?
F8A C36A C37A F10A -57.7(5) . . . . ?
C35A C36A C37A F10A 63.8(8) . . . . ?
F9A C36A C37A C38A 68.3(6) . . . . ?
F8A C36A C37A C38A -177.3(4) . . . . ?
C35A C36A C37A C38A -55.8(8) . . . . ?
F11A C37A C38A F14A 73.1(7) . . . . ?
F10A C37A C38A F14A -171.2(5) . . . . ?
C36A C37A C38A F14A -50.2(7) . . . . ?
F11A C37A C38A F13A -164.7(4) . . . . ?
F10A C37A C38A F13A -49.0(5) . . . . ?
C36A C37A C38A F13A 72.0(6) . . . . ?
F11A C37A C38A F12A -49.8(6) . . . . ?
F10A C37A C38A F12A 66.0(5) . . . . ?
C36A C37A C38A F12A -173.1(4) . . . . ?
F9B C36B C37B F11B -173.0(19) . . . . ?
F8B C36B C37B F11B -69.5(19) . . . . ?
C35B C36B C37B F11B 45(3) . . . . ?
F9B C36B C37B F10B 60.4(18) . . . . ?
F8B C36B C37B F10B 164.0(11) . . . . ?
C35B C36B C37B F10B -81(2) . . . . ?
F9B C36B C37B C38B -55.3(19) . . . . ?
F8B C36B C37B C38B 48.3(16) . . . . ?
C35B C36B C37B C38B 163(2) . . . . ?
F11B C37B C38B F12B 158.0(17) . . . . ?
F10B C37B C38B F12B -80.1(14) . . . . ?
C36B C37B C38B F12B 40.4(17) . . . . ?
F11B C37B C38B F14B -78(2) . . . . ?
F10B C37B C38B F14B 44.0(15) . . . . ?
C36B C37B C38B F14B 164.5(13) . . . . ?
F11B C37B C38B F13B 39(2) . . . . ?
F10B C37B C38B F13B 160.9(13) . . . . ?
C36B C37B C38B F13B -78.6(17) . . . . ?

_refine_diff_density_max         0.816
_refine_diff_density_min         -0.517
_refine_diff_density_rms         0.073

_shelxl_version_number           2013-4

_shelx_res_file                  
;
TITL test in P-1
CELL 1.54178 14.6741 15.8676 24.1918 91.946 106.327 115.228
ZERR 2 0.0009 0.001 0.0015 0.0024 0.0022 0.0024
LATT 1
SFAC C H N O F Na Cl
UNIT 178.84 89.04 24 28.88 56 8 16

LIST 4
ISOR 0.005 F3A F3B F4A F4B F5A F5B F6A F6B F7A F7B
ISOR 0.002 F23A F23B F24A F24B F25A F25B F26A F26B F27A F27B
ISOR 0.004 F8A F8B F9A F9B F10A F10B F11A F11B F12A F12B  F13A F13B F14A F14B
ISOR 0.005 C38B
ISOR 0.005 C34A C34B
EADP C36A C36B
EADP C35A C35B

EADP O201 O701
EADP C601 C503
SIMU F11B F13A
ISOR 0.005 C150 C152 C154
SADI C150 C151 C151 C152 C152 C153 C153 C154
SADI  C33A F3A C33A F4A
SADI  C33B F4B C33B F4B
SADI C73A F23A C73A F24A
SADI C73B F24B C73B F24B
SADI C32 C33A C32 C33B C33A C34A C33B C34B
SADI C72 C73A C72 C73B C73A C74A C73B C74B
EADP C74A C74B
EADP C33A C33B
EADP C34A C34B
EADP C73A C73B
EADP N2A N2B
EXYZ N2A N2B

L.S. 5
PLAN  20
TEMP -173.15
BOND  $H
MORE -1
CONF
acta
fmap -2
WGHT    0.074800    5.342800
FVAR       0.07189   0.56435   0.51649   0.71494   0.47102   0.09924   0.75253
FVAR       0.51219
CL1   7   -0.405869   -0.049744    0.197196    11.00000    0.02224    0.02731 =
         0.02610    0.00895    0.00539    0.00588
CL2   7   -0.416632    0.068512    0.296025    11.00000    0.03824    0.02142 =
         0.02626    0.00613   -0.00144    0.00920
CL3   7   -0.716721   -0.470515    0.310347    11.00000    0.03422    0.02420 =
         0.01917    0.00791    0.00747    0.00554
CL4   7   -0.854400   -0.370037    0.318431    11.00000    0.02812    0.05130 =
         0.02314    0.01306    0.01260    0.01292
CL11  7    0.582524    0.563425    0.812339    11.00000    0.03052    0.02259 =
         0.02245    0.00315    0.00182    0.00789
CL12  7    0.706071    0.445488    0.823407    11.00000    0.02247    0.02828 =
         0.02079    0.00597    0.00601    0.00775
CL13  7    0.112479    0.121595    0.797110    11.00000    0.02263    0.04585 =
         0.02628    0.01311    0.00683    0.00874
CL14  7    0.176249    0.025094    0.710892    11.00000    0.02653    0.02378 =
         0.02315    0.00573   -0.00119    0.00427
NA1   6   -0.050927    0.130321    0.501449    11.00000    0.02753    0.03774 =
         0.02427    0.00039    0.00179    0.00498
NA2   6    0.521339    0.622684    0.564858    11.00000    0.03515    0.03450 =
         0.02957    0.01679    0.01508    0.01555
NA3   6    0.232002   -0.025783    1.003906    11.00000    0.04482    0.03758 =
         0.03143    0.01549    0.00844    0.00816
NA4   6    0.841224    0.462331    1.075616    11.00000    0.02569    0.05317 =
         0.03203   -0.00017   -0.00094   -0.00050
F28   5    0.471957    0.251474    1.124720    11.00000    0.04836    0.09722 =
         0.04453   -0.00206    0.00701    0.03798
F29   5    0.603548    0.364738    1.108029    11.00000    0.10938    0.04695 =
         0.02937    0.00889    0.02007    0.04370
C78   1    0.642952    0.336235    1.233403    11.00000    0.06762    0.10936 =
         0.02551    0.00169    0.01000    0.05004
F32   5    0.655984    0.421944    1.225931    11.00000    0.08570    0.10361 =
         0.04246   -0.02103    0.00445    0.05580
F33   5    0.553679    0.292953    1.244333    11.00000    0.08755    0.16031 =
         0.04931    0.00916    0.03853    0.05432
F34   5    0.722508    0.345153    1.280739    11.00000    0.10652    0.16932 =
         0.02329   -0.00557   -0.00330    0.08848

C77   1    0.645288    0.281944    1.180917    11.00000    0.04317    0.06219 =
         0.02454    0.01080    0.00913    0.02448
F30   5    0.621116    0.193189    1.190275    11.00000    0.08402    0.07377 =
         0.03095    0.02833    0.01555    0.04195
F31   5    0.744695    0.323593    1.179233    11.00000    0.04171    0.07719 =
         0.04874   -0.00479    0.00866    0.02573
C32   1   -1.036604   -0.236360   -0.006588    11.00000    0.03333    0.04578 =
         0.02883   -0.00101   -0.00084    0.01350
F1    5   -0.965834   -0.143215    0.004311    11.00000    0.03697    0.04110 =
         0.07183   -0.00254   -0.00141    0.01671
F2    5   -1.090804   -0.244977    0.031984    11.00000    0.06183    0.09302 =
         0.05454    0.02213    0.02650    0.04762
PART   1
C33A  1   -1.125874   -0.259124   -0.065271    31.00000    0.05409    0.06421 =
         0.03120   -0.00791   -0.00332    0.04038
F3A   5   -1.086288   -0.275078   -0.108230    31.00000    0.05229    0.08083 =
         0.02898    0.01206    0.00583    0.04100
F4A   5   -1.204549   -0.349483   -0.068274    31.00000    0.03467    0.03838 =
         0.04395   -0.00106   -0.00863    0.00925
C34A  1   -1.169069   -0.189090   -0.086809    31.00000    0.03639    0.04415 =
         0.04223    0.01466    0.00136    0.01546
F5A   5   -1.102610   -0.115511   -0.090293    31.00000    0.04126    0.05293 =
         0.10272    0.03496    0.00629    0.01483
F6A   5   -1.210605   -0.178709   -0.043134    31.00000    0.08620    0.08650 =
         0.05383    0.00956    0.01872    0.06546
F7A   5   -1.253356   -0.233601   -0.131713    31.00000    0.04625    0.05248 =
         0.05184   -0.00033   -0.01322    0.02634
PART   2
C33B  1   -1.106928   -0.258353   -0.071465    31.00000    0.05409    0.06421 =
         0.03120   -0.00791   -0.00332    0.04038
F3B   5   -1.034664   -0.219681   -0.102074   -31.00000    0.10293    0.11728 =
         0.04733    0.02222    0.02589    0.07274
F4B   5   -1.162386   -0.340715   -0.092117   -31.00000    0.10626    0.05392 =
         0.07846   -0.01313   -0.05666    0.03343
C34B  1   -1.174298   -0.204351   -0.079045    31.00000    0.03639    0.04415 =
         0.04223    0.01466    0.00136    0.01546
F5B   5   -1.115396   -0.108909   -0.060167   -31.00000    0.06654    0.06593 =
         0.06716   -0.00069   -0.00845    0.04216
F6B   5   -1.246436   -0.232257   -0.061624   -31.00000    0.05683    0.13678 =
         0.15603    0.06372    0.03609    0.05217
F7B   5   -1.211865   -0.206730   -0.141130   -31.00000    0.10745    0.11339 =
         0.05324    0.01315   -0.02146    0.07040
PART   0
C72   1    0.129703    0.399278    0.488506    11.00000    0.03080    0.06095 =
         0.03549    0.02490    0.01411    0.02075
F21   5    0.163667    0.483362    0.524298    11.00000    0.05542    0.07122 =
         0.05529    0.00781    0.01054    0.03887
F22   5    0.045265    0.335354    0.501568    11.00000    0.03557    0.07473 =
         0.06046    0.04451    0.02686    0.02871
PART   1
C73A  1    0.091474    0.419235    0.426366    41.00000    0.04394    0.04757 =
         0.03659    0.02045    0.01480    0.02596
F23A  5    0.173927    0.488516    0.416778    41.00000    0.03467    0.07989 =
         0.05601    0.05150    0.02449    0.02882
F24A  5    0.064338    0.340445    0.390527    41.00000    0.08520    0.06953 =
         0.04277    0.00089   -0.01354    0.04884
C74A  1   -0.000149    0.444595    0.410669    41.00000    0.03303    0.02478 =
         0.05713    0.02502   -0.00120    0.00071
F25A  5    0.025616    0.524385    0.440623    41.00000    0.06837    0.07764 =
         0.07980    0.00949    0.00287    0.05210
F26A  5   -0.086692    0.373359    0.414815    41.00000    0.05650    0.09366 =
         0.11017    0.06003    0.01541    0.02950
F27A  5   -0.023402    0.452968    0.354430    41.00000    0.06125    0.07398 =
         0.04660    0.03207    0.00683    0.03954
PART   2
C73B  1    0.082520    0.390381    0.422006   -41.00000    0.04394    0.04757 =
         0.03659    0.02045    0.01480    0.02596
F23B  5    0.151909    0.424440    0.395007   -41.00000    0.05718    0.09454 =
         0.05358    0.03800    0.02296    0.02484
F24B  5    0.023251    0.296915    0.389837   -41.00000    0.06643    0.06528 =
         0.05198    0.01621    0.02392    0.02924

C74B  1   -0.009777    0.414901    0.402296   -41.00000    0.03303    0.02478 =
         0.05713    0.02502   -0.00120    0.00071
F25B  5    0.049642    0.511597    0.419953   -41.00000    0.14366    0.14277 =
         0.14310    0.02312    0.05076    0.06245
F26B  5   -0.077086    0.395085    0.429580   -41.00000    0.02540    0.05487 =
         0.04126    0.01284    0.01495    0.02827
F27B  5   -0.042709    0.412958    0.346807   -41.00000    0.07963    0.07423 =
         0.06740    0.02617    0.00255    0.03838
PART   0
O1    4   -0.778464   -0.169466    0.027093    11.00000    0.03067    0.03770 =
         0.02012    0.00979    0.00507    0.01411
O2    4   -0.206531    0.007604    0.496895    11.00000    0.02956    0.03757 =
         0.02142    0.00456   -0.00044    0.00407
O3    4   -0.383655   -0.302956    0.506498    11.00000    0.02674    0.04066 =
         0.02444    0.01686    0.00779    0.01439
O4    4   -1.032510   -0.387358    0.088829    11.00000    0.02592    0.05624 =
         0.02410    0.00183    0.00019   -0.00511
O11   4    0.380648    0.505776    0.582248    11.00000    0.02933    0.03690 =
         0.02467    0.01635    0.00917    0.01298
O12   4    0.701540    0.323283    1.026008    11.00000    0.03331    0.03517 =
         0.01943    0.00539    0.00010    0.01515
O13   4    0.361247    0.117457    1.005888    11.00000    0.04163    0.04128 =
         0.02371    0.01589    0.00887    0.00617
O14   4    0.128292    0.198721    0.527220    11.00000    0.02816    0.03821 =
         0.01641    0.00447   -0.00008    0.00808

N1    3   -0.904770   -0.274226    0.060613    11.00000    0.02392    0.03165 =
         0.01695    0.00237   -0.00015    0.00814
N3    3   -0.530956   -0.049357    0.058428    11.00000    0.04035    0.03886 =
         0.02775    0.01425    0.01392    0.01335
N4    3   -0.188958    0.155585    0.418922    11.00000    0.03514    0.02750 =
         0.03308    0.00380   -0.00220    0.00684
N5    3   -0.577253   -0.497350    0.438140    11.00000    0.03295    0.03526 =
         0.02837    0.01669    0.00917    0.01433
N6    3   -1.087381   -0.451081    0.199126    11.00000    0.02780    0.06488 =
         0.03437    0.00918    0.01088    0.00516
N11   3    0.252264    0.353403    0.557908    11.00000    0.02320    0.03602 =
         0.01557    0.01052    0.00488    0.01136
N12   3    0.529141    0.225450    1.015183    11.00000    0.03523    0.02900 =
         0.01533    0.00717    0.00449    0.01253
N13   3    0.564369    0.653713    0.681448    11.00000    0.04245    0.03367 =
         0.03312    0.01428    0.00951    0.01078
N14   3    0.850494    0.446487    0.961069    11.00000    0.02834    0.03807 =
         0.03001   -0.00040   -0.00099    0.01508
N15   3    0.127617    0.036786    0.926696    11.00000    0.03684    0.07358 =
         0.03983    0.03176    0.01407    0.01340
N16   3    0.055820   -0.000400    0.567023    11.00000    0.03474    0.03379 =
         0.02154    0.00300    0.00066    0.00623
C1    1   -0.800028   -0.208604    0.068113    11.00000    0.02730    0.02836 =
         0.01904    0.00441    0.00492    0.01317
C2    1   -0.722704   -0.191284    0.124821    11.00000    0.02366    0.02281 =
         0.01897    0.00598    0.00506    0.00997
C3    1   -0.613100   -0.129385    0.135610    11.00000    0.02652    0.02146 =
         0.02002    0.00738    0.00685    0.01099
C4    1   -0.539194   -0.109447    0.190520    11.00000    0.02212    0.02045 =
         0.02176    0.00632    0.00451    0.00759
C5    1   -0.569868   -0.147983    0.238504    11.00000    0.02440    0.02071 =
         0.01966    0.00549    0.00430    0.00965
C6    1   -0.501270   -0.122054    0.298350    11.00000    0.02313    0.02342 =
         0.01857    0.00537    0.00342    0.00919
C7    1   -0.417095   -0.029470    0.325631    11.00000    0.02739    0.02317 =
         0.02076    0.00690    0.00466    0.00953
C8    1   -0.344813   -0.013520    0.380386    11.00000    0.02457    0.02517 =
         0.02096    0.00323    0.00364    0.00764
C9    1   -0.354806   -0.088260    0.413051    11.00000    0.02246    0.02767 =
         0.01765    0.00449    0.00374    0.00953
C10   1   -0.281357   -0.069906    0.471444    11.00000    0.02214    0.03368 =
         0.01990    0.00618    0.00521    0.00851
C11   1   -0.382125   -0.239505    0.478131    11.00000    0.02225    0.03699 =
         0.02038    0.01094    0.00910    0.01319
C12   1   -0.458956   -0.253027    0.421982    11.00000    0.02289    0.03016 =
         0.01841    0.00883    0.00726    0.01293
C13   1   -0.546662   -0.343461    0.396470    11.00000    0.02609    0.02927 =
         0.01893    0.01142    0.01140    0.01398
C14   1   -0.623631   -0.355601    0.344395    11.00000    0.02359    0.02686 =
         0.01798    0.00678    0.00886    0.00757
C15   1   -0.618936   -0.277777    0.315347    11.00000    0.02232    0.02659 =
         0.01603    0.00533    0.00629    0.00892
C16   1   -0.703642   -0.280330    0.267253    11.00000    0.02311    0.02423 =
         0.01790    0.00348    0.00492    0.00822
C17   1   -0.814029   -0.334558    0.258761    11.00000    0.02576    0.02855 =
         0.02035    0.00653    0.00888    0.00820
C18   1   -0.891071   -0.349042    0.205976    11.00000    0.02250    0.02862 =
         0.02329    0.00345    0.00672    0.00648
C19   1   -0.860913   -0.305890    0.158973    11.00000    0.02418    0.02741 =
         0.01897    0.00441    0.00562    0.00874
C20   1   -0.939406   -0.327373    0.102315    11.00000    0.02567    0.03504 =
         0.02142    0.00056    0.00359    0.00612
C21   1   -0.753970   -0.239523    0.169317    11.00000    0.02383    0.02196 =
         0.01873    0.00331    0.00510    0.00936
C22   1   -0.675796   -0.221921    0.225263    11.00000    0.02290    0.02197 =
         0.01713    0.00421    0.00443    0.00973
C23   1   -0.521063   -0.192893    0.334265    11.00000    0.02417    0.02407 =
         0.01752    0.00612    0.00670    0.01073
C24   1   -0.443649   -0.177846    0.390411    11.00000    0.02300    0.02781 =
         0.01776    0.00620    0.00774    0.01159
C25   1   -0.573283   -0.087494    0.090048    11.00000    0.02741    0.02533 =
         0.02136    0.00549    0.00380    0.00975
C26   1   -0.258397    0.080926    0.403427    11.00000    0.03174    0.03011 =
         0.02096    0.00544    0.00131    0.01277
C27   1   -0.559001   -0.426591    0.422341    11.00000    0.02349    0.03325 =
         0.02151    0.00826    0.00804    0.01166
C28   1   -1.001112   -0.404866    0.200561    11.00000    0.02784    0.04166 =
         0.02075    0.00396    0.00563    0.00810
C31   1   -0.981785   -0.298547    0.001841    11.00000    0.03034    0.03838 =
         0.01900    0.00159   -0.00216    0.01027
AFIX  23
H31A  2   -1.035863   -0.365444   -0.004990    11.00000   -1.20000
H31B  2   -0.944610   -0.292005   -0.027344    11.00000   -1.20000
AFIX   0
C41   1    0.341693    0.428699    0.597845    11.00000    0.02109    0.03461 =
         0.02171    0.01073    0.00880    0.01204
C42   1    0.380378    0.409650    0.655489    11.00000    0.02261    0.02888 =
         0.01852    0.00815    0.00644    0.01204
C43   1    0.465321    0.484004    0.700642    11.00000    0.02266    0.02413 =
         0.02193    0.00800    0.00772    0.00929
C44   1    0.500439    0.467051    0.756402    11.00000    0.02048    0.02625 =
         0.02004    0.00465    0.00460    0.00850
C45   1    0.457811    0.374044    0.769785    11.00000    0.02182    0.02667 =
         0.01589    0.00584    0.00595    0.01008
C46   1    0.501177    0.346708    0.822916    11.00000    0.02325    0.02217 =
         0.01499    0.00195    0.00359    0.00915
C47   1    0.611486    0.385527    0.855770    11.00000    0.02472    0.02027 =
         0.01729    0.00293    0.00503    0.00762
C48   1    0.645953    0.365693    0.910735    11.00000    0.02332    0.02175 =
         0.01767    0.00043    0.00246    0.00902
C49   1    0.571688    0.304027    0.935724    11.00000    0.02883    0.02315 =
         0.01649    0.00393    0.00374    0.01101
C50   1    0.607775    0.287358    0.994321    11.00000    0.03233    0.02353 =
         0.01834    0.00267    0.00355    0.01363
C51   1    0.421010    0.172422    0.982660    11.00000    0.03568    0.02813 =
         0.02057    0.00748    0.00702    0.01061
C52   1    0.387826    0.188550    0.923488    11.00000    0.03014    0.02781 =
         0.01681    0.00604    0.00614    0.01077
C53   1    0.278607    0.144285    0.888831    11.00000    0.02810    0.02926 =
         0.02298    0.00919    0.00982    0.00858
C54   1    0.247062    0.157666    0.831769    11.00000    0.02286    0.02773 =
         0.02010    0.00537    0.00435    0.00767
C55   1    0.322582    0.213461    0.805309    11.00000    0.02398    0.02317 =
         0.01674    0.00506    0.00451    0.00913
C56   1    0.299342    0.217440    0.744262    11.00000    0.01981    0.02755 =
         0.01792    0.00663    0.00460    0.00980
C57   1    0.222047    0.140231    0.698165    11.00000    0.01984    0.02317 =
         0.02026    0.00484    0.00451    0.00661
C58   1    0.192120    0.153263    0.640851    11.00000    0.02025    0.03045 =
         0.01644    0.00323    0.00228    0.00956
C59   1    0.239384    0.245352    0.626350    11.00000    0.01954    0.03004 =
         0.01578    0.00506    0.00348    0.00918
C60   1    0.201430    0.261093    0.568021    11.00000    0.02238    0.03490 =
         0.01848    0.00749    0.00645    0.01157
C61   1    0.326684    0.319587    0.669123    11.00000    0.02062    0.02899 =
         0.01754    0.00625    0.00613    0.01207
C62   1    0.362189    0.303435    0.727701    11.00000    0.02135    0.02348 =
         0.01660    0.00410    0.00456    0.00904
C63   1    0.428950    0.271753    0.843112    11.00000    0.02500    0.02260 =
         0.01598    0.00444    0.00565    0.00951
C64   1    0.463266    0.254648    0.901396    11.00000    0.02682    0.02219 =
         0.01539    0.00230    0.00403    0.00954
C65   1    0.517756    0.578744    0.689513    11.00000    0.02943    0.03093 =
         0.02079    0.00803    0.00517    0.01172
C66   1    0.759579    0.408647    0.940526    11.00000    0.02978    0.02581 =
         0.01687    0.00226    0.00290    0.01272
C67   1    0.196439    0.085971    0.911761    11.00000    0.03236    0.04589 =
         0.02538    0.01488    0.00746    0.01280
C69   1    0.115864    0.070674    0.597470    11.00000    0.02545    0.03287 =
         0.01962    0.00755    0.00485    0.01067
C71   1    0.217327    0.370727    0.498536    11.00000    0.02720    0.04376 =
         0.01731    0.01394    0.00488    0.01365
AFIX  23
H71A  2    0.192239    0.312539    0.470321    11.00000   -1.20000
H71B  2    0.278892    0.421324    0.490916    11.00000   -1.20000
AFIX   0
C75   1    0.565596    0.206968    1.073897    11.00000    0.04574    0.03533 =
         0.01834    0.01055    0.00508    0.01782
AFIX  23
H75A  2    0.637700    0.211664    1.081722    11.00000   -1.20000
H75B  2    0.517124    0.141685    1.076193    11.00000   -1.20000
AFIX   0
C76   1    0.569048    0.276142    1.120225    11.00000    0.04801    0.04865 =
         0.02210    0.00751    0.00824    0.02442
same O201 > C203
same O301 > C303
same O401 > C403
same O501 > C503
same O601 > C603
same O701 > C703
same O101 C101 C103 C102
O101  4    0.411287    0.688420    0.520636    11.00000    0.04950    0.04995 =
         0.04047    0.01936    0.02243    0.02981
C101  1    0.349093    0.707957    0.534720    11.00000    0.05071    0.04844 =
         0.03482    0.00492    0.01053    0.02926
C102  1    0.350349    0.714803    0.596658    11.00000    0.08014    0.10070 =
         0.03736    0.00218    0.01460    0.06535
AFIX 137
H10A  2    0.337942    0.768453    0.606745    11.00000   -1.50000
H10B  2    0.419793    0.724207    0.622686    11.00000   -1.50000
H10C  2    0.294137    0.656243    0.601199    11.00000   -1.50000
AFIX   0
C103  1    0.264366    0.721777    0.490705    11.00000    0.08538    0.10959 =
         0.03715    0.00344    0.00495    0.07281
AFIX 137
H10D  2    0.194325    0.677946    0.492538    11.00000   -1.50000
H10E  2    0.267288    0.709407    0.451433    11.00000   -1.50000
H10F  2    0.275903    0.787045    0.499270    11.00000   -1.50000
AFIX   0
part 1
O201  4   -0.017636    0.211242    0.591271    81.00000    0.05304    0.06540 =
         0.03512   -0.00420    0.00841    0.02573
C201  1    0.002224    0.247089    0.640799    81.00000    0.03508
C202  1    0.092833    0.346336    0.665584    81.00000    0.05253
AFIX 137
H20A  2    0.065694    0.386787    0.679397    81.00000   -1.50000
H20B  2    0.122834    0.372388    0.635011    81.00000   -1.50000
H20C  2    0.148394    0.343826    0.698324    81.00000   -1.50000
AFIX   0
C203  1   -0.050957    0.199002    0.682031    81.00000    0.05233
AFIX 137
H20D  2   -0.038718    0.246256    0.714002    81.00000   -1.50000
H20E  2   -0.021862    0.156384    0.698032    81.00000   -1.50000
H20F  2   -0.127688    0.162360    0.661503    81.00000   -1.50000
AFIX   0
part 2
O701  4   -0.023745    0.223941    0.589016   -81.00000    0.05304    0.06540 =
         0.03512   -0.00420    0.00841    0.02573
C701  1    0.022068    0.269490    0.638304   -81.00000    0.03380
C702  1    0.093614    0.371335    0.651959   -81.00000    0.04319
AFIX 137
H70A  2    0.092556    0.396672    0.615527   -81.00000   -1.50000
H70B  2    0.166282    0.382370    0.673395   -81.00000   -1.50000
H70C  2    0.069875    0.403104    0.676094   -81.00000   -1.50000
AFIX   0
C703  1    0.003158    0.220789    0.688992   -81.00000    0.05693
AFIX 137
H70D  2   -0.039869    0.240862    0.705363   -81.00000   -1.50000
H70E  2    0.071705    0.237595    0.719137   -81.00000   -1.50000
H70F  2   -0.034714    0.152095    0.675587   -81.00000   -1.50000
AFIX   0
part 0
O301  4    0.248199    0.006204    1.099658    11.00000    0.06304    0.04870 =
         0.03775    0.01652    0.02047    0.03110
C301  1    0.238635    0.005612    1.147578    11.00000    0.04536    0.04633 =
         0.04081    0.01135    0.01376    0.02624
C302  1    0.333290    0.055878    1.201156    11.00000    0.04850    0.10229 =
         0.04558    0.00802    0.00740    0.03279
AFIX 137
H30A  2    0.328766    0.109153    1.219761    11.00000   -1.50000
H30B  2    0.398366    0.079542    1.190433    11.00000   -1.50000
H30C  2    0.335015    0.012011    1.228524    11.00000   -1.50000
AFIX   0
C303  1    0.133010   -0.047020    1.156044    11.00000    0.05147    0.07193 =
         0.04905    0.00154    0.01959    0.02003
AFIX 137
H30D  2    0.123096   -0.005645    1.182291    11.00000   -1.50000
H30E  2    0.130355   -0.102704    1.173258    11.00000   -1.50000
H30F  2    0.076236   -0.067264    1.118141    11.00000   -1.50000
AFIX   0

O401  4    0.712842    0.516581    1.032394    11.00000    0.04380    0.03766 =
         0.07422   -0.00233    0.02348    0.01417
C401  1    0.684442    0.572504    1.046323    11.00000    0.03822    0.04324 =
         0.07681   -0.00800    0.01671    0.01170
C402  1    0.713274    0.610677    1.109139    11.00000    0.12216    0.12623 =
         0.09081   -0.03498    0.00049    0.08944
AFIX 137
H40A  2    0.759307    0.679112    1.116843    11.00000   -1.50000
H40B  2    0.751191    0.579990    1.133515    11.00000   -1.50000
H40C  2    0.648318    0.598078    1.118443    11.00000   -1.50000
AFIX   0
C403  1    0.619436    0.606593    1.001629    11.00000    0.06179    0.06377 =
         0.09624    0.01146    0.03097    0.03359
AFIX 137
H40D  2    0.554306    0.595437    1.010327    11.00000   -1.50000
H40E  2    0.600478    0.572044    0.962506    11.00000   -1.50000
H40F  2    0.661254    0.674466    1.002989    11.00000   -1.50000
AFIX   0

O611  4    0.293528   -0.072739    0.932393    11.00000    0.08234    0.06658 =
         0.10222   -0.01163    0.06062   -0.00125
part 1
O501  4    0.912148    0.355045    1.120733    21.00000    0.09278    0.11188 =
         0.08344    0.04437    0.04155    0.08294
C501  1    0.946929    0.325305    1.163699    21.00000    0.04725    0.05728 =
         0.05549    0.00840    0.01273    0.02757
C502  1    1.049464    0.383880    1.211236    21.00000    0.06025    0.07879 =
         0.07988   -0.02260   -0.01455    0.02853
AFIX  33
H50A  2    1.094935    0.352054    1.216456    21.00000   -1.50000
H50B  2    1.035383    0.392304    1.247781    21.00000   -1.50000
H50C  2    1.085626    0.445874    1.200790    21.00000   -1.50000
AFIX   0
C503  1    0.888120    0.226815    1.179134    21.00000    0.09514    0.12298 =
         0.08657    0.04279    0.02754    0.07810
AFIX  33
H50D  2    0.940104    0.204947    1.198720    21.00000   -1.50000
H50E  2    0.837584    0.181745    1.143197    21.00000   -1.50000
H50F  2    0.849451    0.231420    1.205254    21.00000   -1.50000
AFIX   0

part 2
O601  4    0.886291    0.251612    1.139708   -21.00000    0.04246    0.05585 =
         0.05772    0.00501    0.01382    0.01594
C601  1    0.917983    0.253561    1.192570   -21.00000    0.09514    0.12298 =
         0.08657    0.04279    0.02754    0.07810
C602  1    1.008565    0.340426    1.233833   -21.00000    0.06281    0.03947 =
         0.10276    0.02241   -0.00798   -0.00873
AFIX  33
H60A  2    1.024197    0.326603    1.273623   -21.00000   -1.50000
H60B  2    0.988627    0.392092    1.233007   -21.00000   -1.50000
H60C  2    1.071897    0.359185    1.221756   -21.00000   -1.50000
AFIX   0
C603  1    0.866273    0.181235    1.224313   -21.00000    0.05963    0.12268 =
         0.19570    0.10506    0.01829    0.03699
AFIX  33
H60D  2    0.807723    0.125666    1.196339   -21.00000   -1.50000
H60E  2    0.838062    0.206435    1.249252   -21.00000   -1.50000
H60F  2    0.918292    0.163012    1.248674   -21.00000   -1.50000
AFIX   0

O801  4    0.975171    0.436561    1.106882   -21.00000    0.03927    0.04725 =
         0.04422    0.00531    0.01228    0.01997
AFIX   7
H80A  2    1.020139    0.454953    1.084148   -21.00000   -1.50000
H80B  2    0.956610    0.372394    1.108186   -21.00000   -1.50000
AFIX   0
part 0
PART  -1
C150  1   -0.326512    0.055200    0.655390    51.00000    0.15889    0.16567 =
         0.16522    0.03060    0.08644    0.06819
AFIX  33
H15A  2   -0.353857    0.078994    0.681568    51.00000   -1.50000
H15B  2   -0.249175    0.079992    0.673009    51.00000   -1.50000
H15C  2   -0.360410   -0.014122    0.649270    51.00000   -1.50000
AFIX   0
C151  1   -0.352382    0.088532    0.594824    51.00000    0.12046    0.08987 =
         0.11897    0.01761    0.06237    0.04436
AFIX  23
H15D  2   -0.294147    0.103140    0.578083    51.00000   -1.20000
H15E  2   -0.364249    0.145030    0.598831    51.00000   -1.20000
AFIX   0
C152  1   -0.461830   -0.003390    0.554507    51.00000    0.21626    0.21467 =
         0.22332    0.03341    0.06500    0.10681
AFIX  23
H15F  2   -0.452644   -0.061527    0.551862    51.00000   -1.20000
H15G  2   -0.523086   -0.014957    0.568123    51.00000   -1.20000
AFIX   0
C153  1   -0.471288    0.037010    0.494901    51.00000    0.12500    0.09738 =
         0.12940    0.00920    0.08624    0.03270
AFIX  23
H15H  2   -0.479905    0.095078    0.499922    51.00000   -1.20000
H15I  2   -0.404592    0.054431    0.485690    51.00000   -1.20000
AFIX   0
C154  1   -0.563059   -0.032972    0.445113    51.00000    0.06899    0.11495 =
         0.10472    0.03722    0.06210    0.04698
AFIX  33
H15J  2   -0.586960   -0.096228    0.455511    51.00000   -1.50000
H15K  2   -0.540936   -0.032954    0.410476    51.00000   -1.50000
H15L  2   -0.621645   -0.015766    0.436603    51.00000   -1.50000
AFIX   0
PART   0
sadi N2A C35A N2B C35B
sadi C35A C36A C36A C37A C37A C38A
SADI C35B C36B C36B C37B C37B C38B
part 1
N2A   3   -0.299888   -0.147395    0.500376    71.00000    0.02282    0.03817 =
         0.01718    0.00942    0.00269    0.00913
C35A  1   -0.221813   -0.130999    0.557740    71.00000    0.02528    0.04749 =
         0.01804    0.01032    0.00157    0.00878
AFIX  23
H35C  2   -0.209552   -0.187567    0.561432    71.00000   -1.20000
H35D  2   -0.153504   -0.077083    0.559569    71.00000   -1.20000
AFIX   0
SAME C36B > F9B
C36A  1   -0.251194   -0.111092    0.607666    71.00000    0.03711    0.04750 =
         0.02696    0.00710    0.00435    0.01166
F8A   5   -0.264671   -0.031229    0.605099    71.00000    0.07368    0.07588 =
         0.04600    0.00634    0.01422    0.04297
F9A   5   -0.344443   -0.183051    0.608186    71.00000    0.03604    0.05409 =
         0.03032    0.00990    0.01329    0.01206
SAME C37B > F11B
C37A  1   -0.168173   -0.093910    0.667724    71.00000    0.05437    0.07747 =
         0.01621    0.00278    0.00414    0.02539
F10A  5   -0.078789   -0.015531    0.671771    71.00000    0.05632    0.05843 =
         0.05579   -0.01128   -0.02100    0.01955
F11A  5   -0.205168   -0.079245    0.709298    71.00000    0.10330    0.19405 =
         0.02685    0.00017    0.01076    0.08974
sadi C37A C38A C37A C38B
SADI C38A F12A C38A F13A C38A F14A
SADI F12A F13A F13A F14A F14A F12A
SAME C38B > F14B
C38A  1   -0.133164   -0.171811    0.681720    71.00000    0.04949    0.08981 =
         0.06297    0.05179    0.00703    0.01584
F12A  5   -0.069438   -0.146260    0.739265    71.00000    0.09759    0.16451 =
         0.05472    0.05110   -0.00268    0.06581
F13A  5   -0.073892   -0.171580    0.650723    71.00000    0.04246    0.07281 =
         0.04454    0.00896   -0.00253    0.02716
F14A  5   -0.209137   -0.254669    0.672566    71.00000    0.09913    0.11018 =
         0.14032    0.07848    0.01404    0.02392
part 2
N2B   3   -0.299888   -0.147395    0.500376   -71.00000    0.02282    0.03817 =
         0.01718    0.00942    0.00269    0.00913
C35B  1   -0.210800   -0.140693    0.550683   -71.00000    0.02528    0.04749 =
         0.01804    0.01032    0.00157    0.00878
AFIX  23
H35A  2   -0.145192   -0.083355    0.552768   -71.00000   -1.20000
H35B  2   -0.198345   -0.196412    0.544680   -71.00000   -1.20000
AFIX   0
C36B  1   -0.232294   -0.136260    0.606830   -71.00000    0.03711    0.04750 =
         0.02696    0.00710    0.00435    0.01166
F8B   5   -0.183331   -0.039850    0.632502   -71.00000    0.09285    0.08370 =
         0.11146    0.00149    0.02872    0.04843
F9B   5   -0.336050   -0.157274    0.604468   -71.00000    0.05903    0.04804 =
         0.04890    0.01695    0.01166    0.01316
C37B  1   -0.175679   -0.174206    0.653736   -71.00000    0.03971    0.07797 =
         0.03122    0.01183    0.00681    0.02746
F10B  5   -0.229600   -0.269630    0.645074   -71.00000    0.05393    0.03248 =
         0.06633    0.01642    0.03375    0.02756
F11B  5   -0.076740   -0.137849    0.652882   -71.00000    0.17700    0.20433 =
         0.18164    0.03555    0.05688    0.08440
C38B  1   -0.166354   -0.148951    0.716185   -71.00000    0.06772    0.07867 =
         0.06736    0.00974    0.01775    0.03668
F12B  5   -0.251205   -0.149889    0.722421   -71.00000    0.06823    0.08936 =
         0.04842   -0.00517    0.03257    0.01265
F13B  5   -0.089828   -0.062963    0.738582   -71.00000    0.10875    0.12662 =
         0.10578   -0.01201    0.05445    0.01407
F14B  5   -0.139567   -0.207359    0.745301   -71.00000    0.11432    0.10505 =
         0.09357    0.02304    0.01273    0.05634
part 0

HKLF 4

REM  test in P-1
REM R1 =  0.0485 for   16606 Fo > 4sig(Fo)  and  0.0580 for all   19566 data
REM   1669 parameters refined using    527 restraints

END

WGHT      0.0748      5.3435

REM Highest difference peak  0.816,  deepest hole -0.517,  1-sigma level  0.073
Q1    1  -0.0833  0.3298  0.3792  11.00000  0.05    0.82
Q2    1   0.9037  0.2479  1.2300  11.00000  0.05    0.81
Q3    1   0.8595  0.2109  1.2764  11.00000  0.05    0.77
Q4    1  -0.0244  0.4631  0.4436  11.00000  0.05    0.76
Q5    1   0.1315  0.3698  0.3822  11.00000  0.05    0.71
Q6    1   0.8754  0.3236  1.0849  11.00000  0.05    0.70
Q7    1   0.4930  0.2658  1.2046  11.00000  0.05    0.66
Q8    1  -0.2279 -0.2067  0.7133  11.00000  0.05    0.66
Q9    1  -0.1223 -0.0257  0.7035  11.00000  0.05    0.60
Q10   1  -0.2033  0.0812  0.5987  11.00000  0.05    0.57
Q11   1   0.6352  0.2880  1.2756  11.00000  0.05    0.56
Q12   1  -0.6386  0.0094  0.4530  11.00000  0.05    0.50
Q13   1  -0.1186  0.3347  0.4080  11.00000  0.05   -0.50
Q14   1   0.2561 -0.0600  0.9940  11.00000  0.05    0.49
Q15   1  -0.1790 -0.0117  0.7090  11.00000  0.05    0.48
Q16   1  -0.3581  0.1048  0.6311  11.00000  0.05    0.47
Q17   1  -0.1197 -0.1481  0.6383  11.00000  0.05   -0.46
Q18   1  -0.2423 -0.2508  0.6794  11.00000  0.05   -0.42
Q19   1  -0.2497  0.0684  0.7013  11.00000  0.05    0.42
Q20   1  -1.0588 -0.2099  0.0566  11.00000  0.05   -0.41
;
_shelx_res_checksum              56399

_shelx_hkl_file                  
;
  -1   0   0   42.40    1.30
  -1   0   0   41.32    1.38
  -1   0   0   45.59    1.30
   1   0   0   43.50    1.29
   1   0   0   41.47    1.38
   1   0   0   41.52    1.30
  -2   0   0    1.27    0.08
  -2   0   0    1.36    0.07
  -2   0   0    1.29    0.07
   2   0   0    1.34    0.06
   2   0   0    1.24    0.09
   2   0   0    1.23    0.07
  -3   0   0    0.04    0.04
  -3   0   0   -0.06    0.03
   3   0   0    0.00    0.04
  -4   0   0   10.27    0.36
  -4   0   0   10.47    0.41
   4   0   0   10.26    0.41
  -5   0   0   10.98    0.46
  -5   0   0   10.74    0.39
   5   0   0   10.76    0.45
   6   0   0   48.85    1.70
   7   0   0    8.61    0.39
   7   0   0    9.42    0.53
   7   0   0    8.51    0.38
   7   0   0    9.09    0.36
   7   0   0    9.26    0.36
   7   0   0    8.65    0.44
   8   0   0    0.29    0.11
   8   0   0    0.11    0.09
   8   0   0   -0.16    0.23
   8   0   0    0.33    0.36
   8   0   0    0.14    0.11
   8   0   0    0.23    0.11
   8   0   0    0.24    0.15
   9   0   0    3.57    0.23
   9   0   0    3.51    0.23
   9   0   0    3.30    0.43
   9   0   0    3.59    0.23
   9   0   0    3.49    0.31
   9   0   0    2.49    0.69
  10   0   0    0.73    0.12
  10   0   0    0.76    0.17
  10   0   0    0.90    0.14
  10   0   0    0.76    0.13
  10   0   0    0.82    0.27
  11   0   0    0.11    0.12
  11   0   0    0.27    0.11
  11   0   0    0.39    0.13
  12   0   0    0.41    0.13
  12   0   0    0.40    0.14
  12   0   0    0.39    0.13
  13   0   0    1.12    0.15
  13   0   0    1.05    0.16
  13   0   0    1.20    0.18
  14   0   0    0.01    0.08
  14   0   0    0.21    0.13
  14   0   0    0.14    0.10
  15   0   0    0.92    0.11
  15   0   0    0.77    0.10
  16  -1   0    0.11    0.09
  15  -1   0    0.03    0.10
  15  -1   0   -0.01    0.08
  14  -1   0    7.70    0.32
  14  -1   0    7.67    0.33
  14  -1   0    7.45    0.33
  13  -1   0    2.34    0.21
  13  -1   0    2.36    0.19
  13  -1   0    2.08    0.22
  12  -1   0    0.34    0.14
  12  -1   0    0.34    0.14
  12  -1   0    0.49    0.12
  11  -1   0    0.26    0.13
  11  -1   0    0.31    0.11
  11  -1   0    0.17    0.13
  11  -1   0    0.24    0.16
  10  -1   0    1.32    0.18
  10  -1   0    1.39    0.20
  10  -1   0    1.46    0.20
  10  -1   0    1.18    0.18
  10  -1   0    1.07    0.29
   9  -1   0   12.68    0.98
   9  -1   0   11.92    0.59
   9  -1   0   13.23    0.47
   9  -1   0   12.45    0.46
   9  -1   0   10.22    0.44
   9  -1   0   11.70    0.56
   9  -1   0   12.62    0.49
   9  -1   0   10.35    0.44
   8  -1   0   34.12    1.13
   8  -1   0   35.01    1.13
   8  -1   0   34.90    1.36
   8  -1   0   35.06    1.12
   8  -1   0   35.21    1.16
   8  -1   0   32.37    1.17
   8  -1   0   36.24    1.10
   7  -1   0   31.96    1.05
   7  -1   0   32.49    1.05
   7  -1   0   34.23    1.22
   7  -1   0   32.84    1.02
   7  -1   0   30.45    1.06
   6  -1   0   21.53    0.83
   6  -1   0   21.18    0.72
  -6   1   0   22.60    0.75
   5  -1   0   22.17    0.72
   5  -1   0   21.87    0.73
   5  -1   0   21.77    0.80
  -5   1   0   22.19    0.73
   4  -1   0    1.54    0.12
   4  -1   0    1.45    0.11
   4  -1   0    1.55    0.13
  -4   1   0    1.55    0.12
   3  -1   0  114.33    3.72
   3  -1   0  114.71    3.51
  -3   1   0  116.16    3.51
   2  -1   0    1.97    0.09
   2  -1   0    1.89    0.10
   2  -1   0    1.80    0.09
  -2   1   0    1.85    0.09
  -2   1   0    1.79    0.09
   1  -1   0   18.34    0.58
   1  -1   0   18.62    0.58
   0  -1   0    5.71    0.18
   0   1   0    5.55    0.18
  -1  -1   0   13.38    0.45
   1   1   0   12.96    0.45
  -2  -1   0  320.74   10.14
   2   1   0  311.64   10.13
  -3  -1   0   44.51    1.47
   3   1   0   43.76    1.47
  -4  -1   0    0.25    0.10
   4   1   0    0.19    0.08
  -5  -1   0    9.96    0.46
   5   1   0    9.52    0.43
  -6  -1   0   45.79    1.64
   6   1   0   47.23    1.41
   6   1   0   48.14    1.61
   6   1   0   41.00    1.43
   7   1   0   18.73    0.64
   7   1   0   19.45    0.63
   7   1   0   18.86    0.83
   7   1   0   17.93    0.70
   7   1   0   18.32    0.65
   7   1   0   18.24    0.73
   7   1   0   18.11    0.65
   8   1   0   15.51    0.61
   8   1   0   15.61    0.56
   8   1   0   16.08    0.54
   8   1   0   15.47    0.56
   8   1   0   14.90    0.63
   9   1   0   12.71    0.49
   9   1   0   12.56    0.53
   9   1   0   13.03    0.47
   9   1   0   13.01    0.49
   9   1   0   11.91    0.58
  10   1   0   -0.27    0.26
  10   1   0    0.03    0.11
  10   1   0    0.23    0.11
  10   1   0    0.04    0.12
  11   1   0    6.82    0.33
  11   1   0    7.08    0.35
  11   1   0    6.83    0.33
  12   1   0    0.18    0.14
  12   1   0    0.30    0.11
  12   1   0    0.28    0.12
  13   1   0   14.01    0.48
  13   1   0   12.22    0.49
  13   1   0   12.61    0.47
  14   1   0    2.27    0.17
  14   1   0    1.94    0.18
  14   1   0    1.60    0.25
  15   1   0    3.32    0.22
  15   1   0    3.94    0.19
  16  -2   0    3.10    0.19
  16  -2   0    3.61    0.19
  15  -2   0    0.29    0.09
  15  -2   0   -0.06    0.10
  14  -2   0    6.55    0.30
  14  -2   0    6.61    0.30
  14  -2   0    6.32    0.29
  13  -2   0    3.91    0.26
  13  -2   0    4.05    0.28
  13  -2   0    4.20    0.25
  12  -2   0   15.43    0.63
  12  -2   0   15.28    0.56
  12  -2   0   15.49    0.58
  12  -2   0   14.89    0.58
  12  -2   0   15.45    0.56
  11  -2   0    0.67    0.12
  11  -2   0    1.03    0.15
  11  -2   0    1.20    0.18
  11  -2   0    1.06    0.18
  11  -2   0    1.10    0.15
  10  -2   0    1.20    0.24
  10  -2   0    0.83    0.27
  10  -2   0    1.13    0.17
  10  -2   0    1.24    0.20
  10  -2   0    1.02    0.15
  10  -2   0    1.25    0.18
  10  -2   0    0.91    0.14
  10  -2   0    1.05    0.17
   9  -2   0   30.50    0.97
   9  -2   0   28.00    0.95
   9  -2   0   29.71    0.98
   9  -2   0   28.20    0.99
   9  -2   0   30.61    0.98
   9  -2   0   29.89    1.37
   9  -2   0   29.32    1.01
   9  -2   0   30.72    0.95
   9  -2   0   27.54    1.03
   8  -2   0    1.78    0.20
   8  -2   0    1.59    0.20
   8  -2   0    1.68    0.18
   8  -2   0    1.55    0.29
   8  -2   0    1.47    0.18
   8  -2   0    1.80    0.20
   7  -2   0    0.06    0.16
   7  -2   0   -0.02    0.15
   7  -2   0    0.10    0.10
   7  -2   0    0.28    0.11
   7  -2   0    0.09    0.13
  -7   2   0   -0.07    0.16
   6  -2   0    3.42    0.24
   6  -2   0    3.38    0.21
   6  -2   0    3.18    0.26
  -6   2   0    3.61    0.24
   5  -2   0   86.85    2.83
   5  -2   0   84.43    2.64
  -5   2   0   84.69    2.65
   4  -2   0   11.26    0.40
   4  -2   0   10.90    0.43
   4  -2   0   11.14    0.40
  -4   2   0   10.77    0.40
   3  -2   0   44.27    1.41
   3  -2   0   46.78    1.42
  -3   2   0   44.34    1.41
   2  -2   0    1.04    0.08
   2  -2   0    1.07    0.08
  -2   2   0    1.09    0.08
   1  -2   0  223.36    6.88
   1  -2   0  229.43    6.87
  -1   2   0  226.97    6.91
   0  -2   0   39.18    1.27
   0  -2   0   44.58    1.27
   0   2   0   40.51    1.27
  -1  -2   0  280.04    8.99
  -2  -2   0   91.78    2.99
  -3  -2   0    0.23    0.08
  -4  -2   0   17.76    0.68
  -5  -2   0   93.51    3.13
  -6  -2   0   22.40    0.98
   6   2   0   20.24    0.73
   6   2   0   21.35    0.72
   6   2   0   21.20    0.70
   7   2   0   85.45    2.67
   7   2   0   87.21    2.64
   7   2   0   87.46    2.55
   7   2   0   80.83    2.61
   8   2   0    5.49    0.39
   8   2   0    6.11    0.28
   8   2   0    5.93    0.30
   8   2   0    6.23    0.30
   9   2   0   11.24    0.42
   9   2   0   10.71    0.54
   9   2   0   10.55    0.43
   9   2   0   10.53    0.43
  10   2   0    4.36    0.28
  10   2   0    4.05    0.48
  10   2   0    4.59    0.26
  10   2   0    4.46    0.26
  11   2   0    0.33    0.11
  11   2   0    0.55    0.14
  11   2   0    0.71    0.14
  12   2   0    0.82    0.12
  12   2   0    1.10    0.14
  12   2   0    1.13    0.16
  13   2   0    0.02    0.15
  13   2   0    0.04    0.09
  13   2   0    0.07    0.10
  14   2   0    0.01    0.10
  14   2   0   -0.07    0.09
  16  -3   0    0.23    0.09
  16  -3   0    0.16    0.09
  15  -3   0    1.81    0.17
  15  -3   0    1.59    0.16
  14  -3   0    8.42    0.36
  14  -3   0    8.19    0.40
  14  -3   0    8.19    0.34
  14  -3   0    8.56    0.36
  13  -3   0    5.67    0.30
  13  -3   0    5.59    0.32
  13  -3   0    5.58    0.29
  13  -3   0    5.71    0.30
  13  -3   0    5.73    0.37
  12  -3   0   13.15    0.50
  12  -3   0   12.93    0.51
  12  -3   0   12.06    0.49
  12  -3   0   13.16    0.55
  12  -3   0   13.11    0.50
  11  -3   0    0.26    0.13
  11  -3   0    0.29    0.13
  11  -3   0    0.36    0.11
  11  -3   0    0.19    0.12
  11  -3   0   -0.04    0.13
  11  -3   0    0.39    0.13
  11  -3   0    0.35    0.23
  10  -3   0    3.56    0.24
  10  -3   0    3.71    0.26
  10  -3   0    3.80    0.26
  10  -3   0    3.82    0.26
  10  -3   0    3.83    0.36
  10  -3   0    3.84    0.28
  10  -3   0    4.04    0.24
  10  -3   0    3.63    0.47
   9  -3   0    2.17    0.48
   9  -3   0    2.22    0.21
   9  -3   0    2.05    0.25
   9  -3   0    2.08    0.21
   9  -3   0    2.42    0.21
   9  -3   0    1.99    0.21
   9  -3   0    2.78    0.31
   9  -3   0    1.96    0.21
   8  -3   0    2.08    0.23
   8  -3   0    1.86    0.29
   8  -3   0    2.03    0.26
   8  -3   0    2.31    0.32
   8  -3   0    2.02    0.32
   8  -3   0    1.91    0.21
   8  -3   0    1.97    0.24
   8  -3   0    1.74    0.21
   8  -3   0    1.96    0.20
   8  -3   0    2.06    0.20
  -8   3   0    2.02    0.31
   7  -3   0   38.15    1.31
   7  -3   0   38.22    1.30
   7  -3   0   39.16    1.43
  -7   3   0   40.42    1.33
   6  -3   0   19.84    0.76
   6  -3   0   20.45    0.69
   6  -3   0   17.19    0.69
  -6   3   0   19.41    0.70
   5  -3   0    4.85    0.28
   5  -3   0    4.77    0.26
   5  -3   0    5.19    0.26
  -5   3   0    5.18    0.26
   4  -3   0   12.95    0.46
   4  -3   0   12.40    0.46
  -4   3   0   12.73    0.46
   3  -3   0   17.45    0.60
   3  -3   0   17.26    0.60
  -3   3   0   18.21    0.60
   2  -3   0    5.34    0.22
   2  -3   0    5.44    0.23
  -2   3   0    5.64    0.22
   1  -3   0    0.59    0.08
   1  -3   0    0.62    0.08
  -1   3   0    0.59    0.07
   0  -3   0   30.13    0.97
   0  -3   0   31.99    0.97
  -1  -3   0   42.81    1.43
  -2  -3   0    3.60    0.21
  -3  -3   0   14.52    0.58
  -4  -3   0    6.23    0.38
  -5  -3   0   24.95    1.04
   6   3   0    8.79    0.39
   6   3   0    9.28    0.44
   6   3   0    9.02    0.36
   6   3   0    9.40    0.50
   6   3   0    8.98    0.44
   6   3   0    9.63    0.38
   7   3   0    0.06    0.12
   7   3   0    0.03    0.18
   7   3   0    0.08    0.10
   7   3   0   -0.06    0.18
   7   3   0    0.03    0.11
   7   3   0    0.10    0.19
   8   3   0    9.48    0.38
   8   3   0    8.99    0.48
   8   3   0    9.54    0.39
   8   3   0    9.50    0.40
   9   3   0    2.07    0.24
   9   3   0    2.61    0.22
   9   3   0    2.46    0.39
   9   3   0    2.95    0.23
  10   3   0    2.90    0.23
  10   3   0    3.21    0.24
  10   3   0    3.08    0.26
  11   3   0    1.30    0.19
  11   3   0    1.07    0.16
  11   3   0    1.29    0.19
  12   3   0    0.00    0.15
  12   3   0   -0.03    0.10
  12   3   0   -0.06    0.10
  13   3   0    2.43    0.21
  13   3   0    2.89    0.19
  14   3   0    1.51    0.17
  14   3   0    1.10    0.16
  16  -4   0    0.43    0.10
  16  -4   0    0.61    0.11
  15  -4   0    0.01    0.09
  15  -4   0    0.02    0.09
  15  -4   0   -0.22    0.16
  14  -4   0    0.21    0.11
  14  -4   0    0.24    0.11
  14  -4   0    0.34    0.13
  14  -4   0   -0.06    0.12
  14  -4   0    0.29    0.15
  13  -4   0    0.94    0.14
  13  -4   0    0.80    0.13
  13  -4   0    0.85    0.13
  13  -4   0    0.99    0.15
  13  -4   0    0.95    0.19
  12  -4   0    7.65    0.36
  12  -4   0    7.23    0.34
  12  -4   0    7.37    0.39
  12  -4   0    7.65    0.35
  12  -4   0    7.73    0.36
  12  -4   0    7.37    0.50
  11  -4   0   21.81    0.79
  11  -4   0   22.02    0.76
  11  -4   0   21.43    0.72
  11  -4   0   20.74    0.79
  11  -4   0   21.44    0.75
  11  -4   0   21.40    0.74
  11  -4   0   21.31    0.73
  10  -4   0    0.61    0.14
  10  -4   0    0.41    0.12
  10  -4   0    0.70    0.11
  10  -4   0    0.59    0.13
  10  -4   0    0.56    0.17
  10  -4   0    0.66    0.12
  10  -4   0    0.37    0.12
   9  -4   0    1.68    0.17
   9  -4   0    1.33    0.19
   9  -4   0    1.27    0.20
   9  -4   0    1.39    0.17
   9  -4   0    1.56    0.20
   9  -4   0    1.27    0.16
   9  -4   0    1.51    0.21
   9  -4   0    1.74    0.45
   8  -4   0   -0.07    0.25
   8  -4   0    0.12    0.26
   8  -4   0   -0.33    0.23
   8  -4   0    0.00    0.15
   8  -4   0    0.15    0.13
   8  -4   0    0.02    0.12
   8  -4   0    0.13    0.11
   8  -4   0    0.23    0.11
   8  -4   0    0.02    0.12
  -8   4   0    0.26    0.28
   7  -4   0   55.68    1.81
   7  -4   0   53.56    1.94
   7  -4   0   53.95    1.80
  -7   4   0   56.19    1.82
   6  -4   0   27.51    1.06
   6  -4   0   30.20    1.00
   6  -4   0   28.37    1.00
  -6   4   0   28.92    1.00
   5  -4   0    0.00    0.10
   5  -4   0   -0.09    0.10
  -5   4   0   -0.05    0.11
   4  -4   0   47.80    1.56
   4  -4   0   49.10    1.57
  -4   4   0   49.26    1.56
   3  -4   0   36.03    1.18
   3  -4   0   35.84    1.17
  -3   4   0   37.30    1.18
   2  -4   0    7.58    0.30
   2  -4   0    7.90    0.31
  -2   4   0    7.87    0.30
   1  -4   0   44.88    1.42
   1  -4   0   44.67    1.42
  -1   4   0   45.82    1.41
   0  -4   0    0.16    0.05
   0  -4   0    0.15    0.05
  -1  -4   0    0.13    0.05
  -1  -4   0    0.23    0.09
  -1  -4   0    0.18    0.05
  -2  -4   0   90.29    2.99
  -3  -4   0   11.38    0.53
  -4  -4   0    1.54    0.29
   5   4   0   11.20    0.47
   5   4   0   12.47    0.53
   5   4   0   11.87    0.48
   5   4   0   12.50    0.50
   5   4   0   12.38    0.47
   5   4   0   11.93    0.44
   6   4   0    2.23    0.22
   6   4   0    2.24    0.29
   6   4   0    2.13    0.22
   6   4   0    2.10    0.20
   6   4   0    1.97    0.30
   6   4   0    2.31    0.27
   7   4   0    0.36    0.18
   7   4   0    0.24    0.11
   7   4   0   -0.04    0.19
   7   4   0    0.24    0.13
   7   4   0    0.31    0.17
   7   4   0    0.18    0.11
   8   4   0    8.88    0.38
   8   4   0    8.94    0.40
   8   4   0    8.76    0.48
   8   4   0    9.14    0.45
   8   4   0    9.14    0.50
   8   4   0    9.27    0.39
   9   4   0    1.97    0.27
   9   4   0    1.65    0.23
   9   4   0    1.61    0.21
   9   4   0    2.13    0.21
  10   4   0    5.50    0.29
  10   4   0    5.29    0.28
  10   4   0    4.88    0.31
  11   4   0    0.08    0.11
  11   4   0    0.25    0.15
  11   4   0   -0.05    0.11
  12   4   0    0.21    0.11
  12   4   0    0.20    0.10
  12   4   0    0.18    0.20
  13   4   0    1.37    0.17
  13   4   0    1.35    0.15
  17  -5   0    0.27    0.09
  17  -5   0    0.36    0.13
  16  -5   0    0.75    0.12
  16  -5   0    0.96    0.16
  15  -5   0    0.74    0.13
  15  -5   0    0.69    0.12
  15  -5   0    0.59    0.12
  15  -5   0    0.60    0.16
  14  -5   0    3.07    0.22
  14  -5   0    2.88    0.21
  14  -5   0    2.99    0.22
  14  -5   0    3.01    0.28
  14  -5   0    3.19    0.22
  13  -5   0   17.32    0.74
  13  -5   0   18.80    0.67
  13  -5   0   18.99    0.71
  13  -5   0   18.50    0.64
  13  -5   0   19.06    0.66
  13  -5   0   18.70    0.66
  12  -5   0    0.28    0.13
  12  -5   0    0.30    0.13
  12  -5   0    0.13    0.20
  12  -5   0    0.17    0.11
  12  -5   0    0.14    0.14
  12  -5   0    0.26    0.13
  12  -5   0    0.09    0.12
  11  -5   0    6.78    0.33
  11  -5   0    5.87    0.33
  11  -5   0    6.58    0.38
  11  -5   0    6.28    0.36
  11  -5   0    6.73    0.33
  11  -5   0    6.73    0.33
  11  -5   0    6.40    0.29
  10  -5   0    7.57    0.38
  10  -5   0    6.78    0.31
  10  -5   0    7.90    0.35
  10  -5   0    8.36    0.38
  10  -5   0    7.89    0.36
  10  -5   0    7.64    0.35
  10  -5   0    8.17    0.36
   9  -5   0    0.58    0.13
   9  -5   0    0.64    0.12
   9  -5   0    0.53    0.15
   9  -5   0    0.63    0.13
   9  -5   0    0.38    0.10
   9  -5   0    0.63    0.14
   9  -5   0    0.42    0.42
   8  -5   0    3.10    0.45
   8  -5   0    2.33    0.32
   8  -5   0    1.90    0.18
   8  -5   0    1.95    0.24
   8  -5   0    2.26    0.23
   8  -5   0    2.06    0.19
   8  -5   0    2.73    0.24
   8  -5   0    2.46    0.22
  -8   5   0    3.35    0.52
   7  -5   0   28.00    1.01
   7  -5   0   25.76    0.93
   7  -5   0   29.57    1.09
   7  -5   0   26.73    0.92
   7  -5   0   27.33    1.01
  -7   5   0   27.76    1.03
   6  -5   0   30.19    1.06
   6  -5   0   30.52    1.06
  -6   5   0   29.99    1.06
   5  -5   0    1.87    0.23
   5  -5   0    1.37    0.21
  -5   5   0    1.37    0.22
   4  -5   0    1.62    0.17
   4  -5   0    1.49    0.19
  -4   5   0    1.26    0.17
   3  -5   0   12.68    0.48
   3  -5   0   12.19    0.47
  -3   5   0   12.30    0.46
   2  -5   0    0.70    0.11
   2  -5   0    0.60    0.10
  -2   5   0    0.63    0.09
   1  -5   0   15.40    0.54
   1  -5   0   15.03    0.53
   0  -5   0    4.93    0.22
   0  -5   0    4.88    0.23
  -1  -5   0   13.43    0.47
  -1  -5   0   13.51    0.47
  -1  -5   0   14.32    0.57
  -2  -5   0    0.71    0.17
  -3  -5   0   61.80    2.17
   4   5   0   37.65    1.17
   4   5   0   36.90    1.19
   4   5   0   33.37    1.10
   4   5   0   35.17    1.13
   4   5   0   33.77    1.15
   4   5   0   34.62    1.14
   5   5   0    8.89    0.37
   5   5   0    9.10    0.39
   5   5   0    8.91    0.38
   5   5   0    8.55    0.41
   5   5   0    9.07    0.42
   5   5   0    9.16    0.39
   6   5   0    1.44    0.24
   6   5   0    1.32    0.18
   6   5   0    1.32    0.20
   6   5   0    1.23    0.15
   6   5   0    1.20    0.19
   6   5   0    1.27    0.22
   7   5   0    2.08    0.31
   7   5   0    2.23    0.23
   7   5   0    2.03    0.28
   7   5   0    1.93    0.25
   7   5   0    2.00    0.21
   7   5   0    1.88    0.31
   8   5   0    0.07    0.22
   8   5   0    0.00    0.17
   8   5   0    0.16    0.12
   8   5   0    0.33    0.22
   8   5   0    0.03    0.11
   8   5   0    0.22    0.13
   9   5   0    2.85    0.45
   9   5   0    2.87    0.24
   9   5   0    2.54    0.26
   9   5   0    2.61    0.22
  10   5   0    0.30    0.12
  10   5   0    0.08    0.11
  10   5   0    0.01    0.14
  11   5   0   -0.02    0.11
  11   5   0    0.30    0.19
  11   5   0   -0.13    0.12
  12   5   0    1.46    0.19
  12   5   0    1.48    0.22
  17  -6   0    1.17    0.15
  16  -6   0    0.20    0.12
  16  -6   0    0.16    0.12
  16  -6   0    0.41    0.10
  15  -6   0    0.52    0.11
  15  -6   0    0.41    0.11
  15  -6   0    0.58    0.15
  15  -6   0    0.42    0.12
  14  -6   0    0.17    0.12
  14  -6   0    0.10    0.10
  14  -6   0    0.06    0.14
  14  -6   0    0.32    0.23
  14  -6   0    0.23    0.11
  13  -6   0    0.09    0.12
  13  -6   0   -0.01    0.10
  13  -6   0   -0.03    0.15
  13  -6   0    0.01    0.13
  13  -6   0    0.19    0.13
  13  -6   0    0.35    0.22
  12  -6   0    0.35    0.12
  12  -6   0    0.12    0.18
  12  -6   0    0.28    0.12
  12  -6   0    0.41    0.16
  12  -6   0    0.43    0.13
  12  -6   0    0.17    0.11
  12  -6   0    0.32    0.14
  11  -6   0    0.08    0.13
  11  -6   0   -0.10    0.15
  11  -6   0    0.27    0.12
  11  -6   0   -0.01    0.09
  11  -6   0    0.14    0.12
  11  -6   0    0.31    0.13
  11  -6   0    0.09    0.12
  10  -6   0   11.52    0.48
  10  -6   0   11.73    0.47
  10  -6   0   11.63    0.47
  10  -6   0   11.63    0.46
  10  -6   0   11.98    0.43
  10  -6   0   11.68    0.46
  10  -6   0   11.72    0.47
   9  -6   0   21.77    0.70
   9  -6   0   21.19    0.76
   9  -6   0   21.55    0.75
   9  -6   0   21.28    1.12
   9  -6   0   20.77    0.74
   9  -6   0   21.37    0.73
   9  -6   0   21.93    0.74
   8  -6   0   13.23    0.78
   8  -6   0   14.61    0.75
   8  -6   0   13.22    0.51
   8  -6   0   13.66    0.53
   8  -6   0   13.64    0.52
   8  -6   0   14.44    0.49
   8  -6   0   14.60    0.52
  -8   6   0   15.15    0.85
   7  -6   0    7.82    0.35
   7  -6   0    7.87    0.49
   7  -6   0    7.34    0.52
   7  -6   0    7.43    0.34
   7  -6   0    7.52    0.36
   7  -6   0    8.04    0.32
   7  -6   0    8.17    0.50
  -7   6   0    7.66    0.52
   6  -6   0    0.64    0.18
   6  -6   0    0.50    0.21
  -6   6   0    0.26    0.18
   5  -6   0   42.35    1.41
   5  -6   0   41.51    1.41
  -5   6   0   41.89    1.41
   4  -6   0   18.42    0.70
   4  -6   0   18.71    0.69
  -4   6   0   19.02    0.70
   3  -6   0    7.89    0.37
   3  -6   0    8.12    0.36
  -3   6   0    7.92    0.35
   2  -6   0   56.76    1.83
   2  -6   0   57.63    1.84
  -2   6   0   57.51    1.82
   1  -6   0   74.37    2.33
   1  -6   0   73.84    2.32
   0  -6   0   19.95    0.69
   0  -6   0   19.80    0.68
  -1  -6   0    0.09    0.20
  -1  -6   0    0.18    0.10
  -1  -6   0    0.07    0.09
  -2  -6   0   12.97    0.67
   2   6   0   12.34    0.47
   2   6   0   12.34    0.50
   3   6   0    5.38    0.29
   3   6   0    5.36    0.31
   3   6   0    4.97    0.32
   3   6   0    5.24    0.32
   4   6   0    0.20    0.14
   4   6   0    0.29    0.16
   4   6   0    0.28    0.15
   4   6   0    0.05    0.11
   4   6   0    0.19    0.13
   4   6   0    0.06    0.12
   5   6   0    0.31    0.15
   5   6   0    0.19    0.12
   5   6   0    0.14    0.14
   5   6   0    0.09    0.12
   5   6   0    0.15    0.15
   5   6   0    0.22    0.14
   6   6   0    0.99    0.14
   6   6   0    0.90    0.19
   6   6   0    1.04    0.16
   6   6   0    1.01    0.17
   6   6   0    1.14    0.16
   6   6   0    0.98    0.16
   7   6   0   26.89    0.90
   7   6   0   26.02    0.86
   7   6   0   26.27    0.95
   7   6   0   26.86    0.92
   7   6   0   26.28    0.93
   7   6   0   27.10    0.89
   8   6   0   30.52    1.02
   8   6   0   30.98    1.04
   8   6   0   29.89    0.98
   8   6   0   30.73    1.07
   8   6   0   31.35    1.08
   8   6   0   31.36    1.02
   9   6   0    1.01    0.17
   9   6   0    1.22    0.20
   9   6   0    1.48    0.27
  10   6   0    0.05    0.13
  10   6   0   -0.05    0.12
  10   6   0   -0.34    0.17
  11   6   0    0.14    0.14
  11   6   0    0.03    0.15
  17  -7   0    0.75    0.11
  16  -7   0    2.52    0.24
  16  -7   0    1.93    0.23
  16  -7   0    2.28    0.18
  16  -7   0    2.41    0.18
  15  -7   0    8.01    0.38
  15  -7   0    7.89    0.35
  15  -7   0    8.17    0.32
  15  -7   0    7.85    0.34
  14  -7   0    0.02    0.09
  14  -7   0   -0.05    0.11
  14  -7   0    0.21    0.13
  14  -7   0   -0.02    0.21
  14  -7   0    0.07    0.12
  13  -7   0    2.01    0.27
  13  -7   0    2.79    0.24
  13  -7   0    2.63    0.20
  13  -7   0    2.47    0.24
  13  -7   0    2.50    0.26
  13  -7   0    2.83    0.33
  12  -7   0    0.33    0.16
  12  -7   0    0.44    0.13
  12  -7   0    0.36    0.10
  12  -7   0    0.26    0.13
  12  -7   0    0.36    0.15
  12  -7   0    0.42    0.14
  12  -7   0    0.16    0.15
  11  -7   0   31.56    1.05
  11  -7   0   30.77    1.07
  11  -7   0   29.90    1.03
  11  -7   0   30.92    1.03
  11  -7   0   31.77    1.01
  11  -7   0   31.63    1.04
  11  -7   0   31.98    1.00
  10  -7   0    0.03    0.08
  10  -7   0    0.02    0.11
  10  -7   0    0.10    0.12
  10  -7   0    0.29    0.15
  10  -7   0    0.03    0.12
  10  -7   0   -0.02    0.11
   9  -7   0    1.01    0.15
   9  -7   0    0.94    0.14
   9  -7   0    1.24    0.19
   9  -7   0    0.41    0.42
   9  -7   0    0.95    0.14
   9  -7   0    1.30    0.20
   9  -7   0    1.33    0.14
  -9   7   0    0.93    0.18
   8  -7   0    0.70    0.12
   8  -7   0    0.61    0.09
   8  -7   0   -0.35    0.37
   8  -7   0    0.91    0.12
   8  -7   0    0.52    0.14
   8  -7   0    0.53    0.12
   8  -7   0    0.71    0.29
  -8   7   0    0.12    0.43
  -8   7   0    0.57    0.14
   7  -7   0   12.88    0.47
   7  -7   0   12.97    0.73
   7  -7   0   13.32    0.46
   7  -7   0   12.41    0.53
   7  -7   0   13.77    0.72
   7  -7   0   12.88    0.51
  -7   7   0   14.09    0.75
  -7   7   0   12.91    0.48
   6  -7   0    4.34    0.41
   6  -7   0    4.48    0.25
   6  -7   0    5.02    0.45
   6  -7   0    4.41    0.23
  -6   7   0    4.14    0.42
   5  -7   0   15.15    0.67
   5  -7   0   14.98    0.66
  -5   7   0   16.58    0.67
   4  -7   0    0.23    0.15
   4  -7   0    0.04    0.15
  -4   7   0    0.20    0.16
   3  -7   0   46.83    1.73
   3  -7   0   57.41    1.77
  -3   7   0   56.34    1.75
   2  -7   0    5.83    0.35
   2  -7   0    5.61    0.31
   1  -7   0    1.56    0.22
   1  -7   0    1.66    0.25
   0  -7   0    0.26    0.13
   0  -7   0    0.03    0.14
  -1  -7   0   34.92    1.41
  -1  -7   0   35.88    1.17
  -1  -7   0   36.11    1.17
   1   7   0   35.40    1.18
   1   7   0   34.09    1.19
   1   7   0   36.76    1.13
   1   7   0   35.00    1.14
   2   7   0    0.49    0.13
   2   7   0    0.43    0.12
   2   7   0    0.45    0.16
   2   7   0    0.51    0.15
   3   7   0    0.17    0.16
   3   7   0    0.31    0.11
   3   7   0    0.19    0.13
   3   7   0    0.36    0.14
   3   7   0    0.21    0.12
   4   7   0    2.85    0.26
   4   7   0    3.10    0.23
   4   7   0    2.95    0.25
   4   7   0    3.11    0.29
   4   7   0    3.29    0.27
   4   7   0    3.25    0.37
   5   7   0   11.59    0.44
   5   7   0   11.50    0.45
   5   7   0   12.07    0.50
   5   7   0   11.07    0.47
   5   7   0   10.73    0.49
   5   7   0   11.69    0.50
   6   7   0    8.47    0.37
   6   7   0    8.67    0.39
   6   7   0    8.56    0.46
   6   7   0    8.71    0.43
   6   7   0    7.47    0.39
   6   7   0    8.95    0.41
   7   7   0    1.36    0.22
   7   7   0    0.97    0.17
   7   7   0    1.07    0.19
   7   7   0    0.80    0.21
   7   7   0    1.26    0.20
   7   7   0    1.12    0.17
   8   7   0    2.92    0.39
   8   7   0    3.06    0.29
   8   7   0    3.18    0.34
   8   7   0    3.32    0.30
   8   7   0    3.16    0.26
   8   7   0    3.17    0.27
   9   7   0    5.40    0.30
   9   7   0    5.49    0.34
   9   7   0    5.61    0.30
  10   7   0   -0.21    0.17
  10   7   0   -0.21    0.16
  17  -8   0    0.16    0.11
  17  -8   0    0.33    0.10
  16  -8   0    0.49    0.10
  16  -8   0    0.64    0.12
  16  -8   0    0.14    0.18
  16  -8   0    0.59    0.13
  15  -8   0    0.10    0.16
  15  -8   0   -0.05    0.22
  15  -8   0   -0.04    0.11
  15  -8   0    0.03    0.12
  15  -8   0    0.08    0.09
  14  -8   0   11.11    0.50
  14  -8   0   11.02    0.46
  14  -8   0   11.67    0.44
  14  -8   0   11.08    0.42
  14  -8   0   11.42    0.48
  13  -8   0    7.60    0.40
  13  -8   0    7.50    0.36
  13  -8   0    7.63    0.39
  13  -8   0    7.62    0.40
  13  -8   0    7.76    0.37
  13  -8   0    7.94    0.33
  12  -8   0    3.08    0.21
  12  -8   0    3.02    0.26
  12  -8   0    3.30    0.32
  12  -8   0    3.29    0.26
  12  -8   0    3.05    0.27
  12  -8   0    3.43    0.28
  11  -8   0   11.40    0.52
  11  -8   0   12.04    0.48
  11  -8   0   12.09    0.50
  11  -8   0   12.15    0.48
  11  -8   0   11.88    0.48
  11  -8   0   11.98    0.44
  10  -8   0   20.00    0.72
  10  -8   0   19.76    0.70
  10  -8   0   20.73    0.66
  10  -8   0   19.84    0.68
 -10   8   0   17.87    0.70
   9  -8   0    0.71    0.13
   9  -8   0    0.70    0.12
   9  -8   0    0.22    0.46
   9  -8   0    0.91    0.23
   9  -8   0    0.62    0.10
   9  -8   0    1.07    0.15
  -9   8   0    0.95    0.14
   8  -8   0   68.90    2.13
   8  -8   0   64.96    2.08
   8  -8   0   69.85    2.03
   8  -8   0   65.99    2.04
  -8   8   0   63.28    2.43
  -8   8   0   64.51    2.03
   7  -8   0   46.29    1.54
   7  -8   0   47.29    1.56
   7  -8   0   47.93    1.49
   7  -8   0   48.72    1.48
   7  -8   0   48.89    1.76
   7  -8   0   46.74    1.76
  -7   8   0   47.97    1.49
  -7   8   0   49.05    1.78
   6  -8   0   16.80    0.56
   6  -8   0   16.43    0.82
   6  -8   0   16.02    0.56
   6  -8   0   16.74    0.78
   6  -8   0   15.65    0.60
  -6   8   0   16.63    0.56
  -6   8   0   16.46    0.80
  -6   8   0   14.85    0.58
   5  -8   0    8.89    0.51
   5  -8   0    8.45    0.56
  -5   8   0    8.20    0.52
  -5   8   0    7.90    0.33
  -5   8   0    7.34    0.37
   4  -8   0   12.15    0.63
   4  -8   0   12.05    0.59
   3  -8   0   26.22    0.99
   3  -8   0   25.17    0.95
  -3   8   0   25.99    0.86
   2  -8   0    1.22    0.24
   2  -8   0    1.04    0.19
  -2   8   0    1.02    0.15
  -2   8   0    1.27    0.16
   1  -8   0   78.47    2.79
   1  -8   0   87.84    2.79
  -1   8   0   90.14    2.68
  -1   8   0   91.39    2.67
  -1   8   0   87.91    2.77
  -1   8   0   91.19    2.81
   0  -8   0    2.47    0.34
   0  -8   0    1.86    0.27
   0   8   0    2.02    0.22
   0   8   0    2.41    0.25
   0   8   0    2.64    0.25
   0   8   0    1.84    0.23
  -1  -8   0    2.28    0.27
  -1  -8   0    2.34    0.27
   1   8   0    2.09    0.21
   1   8   0    1.87    0.25
   1   8   0    2.03    0.23
   1   8   0    2.40    0.26
   2   8   0    5.20    0.32
   2   8   0    5.45    0.31
   2   8   0    5.35    0.29
   2   8   0    4.95    0.32
   3   8   0   18.69    0.72
   3   8   0   20.96    0.74
   3   8   0   21.37    0.70
   3   8   0   20.49    0.73
   3   8   0   19.86    0.70
   4   8   0   10.01    0.41
   4   8   0   10.09    0.45
   4   8   0    9.98    0.45
   4   8   0    9.17    0.44
   4   8   0    9.99    0.43
   5   8   0    1.15    0.18
   5   8   0    1.74    0.26
   5   8   0    1.48    0.21
   5   8   0    1.49    0.23
   5   8   0    1.91    0.26
   6   8   0    4.89    0.34
   6   8   0    4.15    0.33
   6   8   0    3.81    0.35
   6   8   0    4.68    0.36
   6   8   0    4.50    0.29
   6   8   0    4.63    0.31
   7   8   0   22.60    0.83
   7   8   0   23.30    0.81
   7   8   0   22.89    0.77
   7   8   0   22.99    0.84
   7   8   0   23.34    0.82
   7   8   0   23.14    0.79
   8   8   0   -0.10    0.16
   8   8   0    0.19    0.17
   8   8   0    0.18    0.22
   8   8   0    0.18    0.15
   8   8   0   -0.04    0.18
   8   8   0    0.32    0.17
  17  -9   0    0.69    0.09
  17  -9   0    0.92    0.13
  16  -9   0    0.10    0.11
  16  -9   0   -0.17    0.11
  16  -9   0    0.10    0.08
  15  -9   0    3.55    0.19
  15  -9   0    2.84    0.24
  15  -9   0    3.08    0.33
  15  -9   0    3.31    0.23
  14  -9   0    2.51    0.28
  14  -9   0    2.67    0.19
  14  -9   0    2.68    0.24
  14  -9   0    2.56    0.25
  13  -9   0    1.27    0.18
  13  -9   0    1.34    0.18
  13  -9   0    1.40    0.17
  13  -9   0    1.94    0.23
  13  -9   0    1.04    0.17
  12  -9   0    0.27    0.14
  12  -9   0    0.22    0.14
  12  -9   0    0.29    0.10
  12  -9   0    0.26    0.13
  12  -9   0    0.06    0.13
  11  -9   0    3.60    0.28
  11  -9   0    3.02    0.28
  11  -9   0    3.58    0.28
  11  -9   0    3.48    0.26
  11  -9   0    3.62    0.22
  10  -9   0    2.59    0.20
  10  -9   0    2.77    0.26
  10  -9   0    2.63    0.21
  10  -9   0    2.45    0.27
 -10   9   0    2.82    0.26
   9  -9   0    0.32    0.17
   9  -9   0    0.10    0.09
   9  -9   0    0.12    0.15
   9  -9   0    0.39    0.11
   9  -9   0    0.00    0.11
  -9   9   0    0.22    0.11
   8  -9   0    6.73    0.29
   8  -9   0    6.21    0.38
   8  -9   0    6.85    0.33
   8  -9   0    6.94    0.30
  -8   9   0    6.53    0.29
   7  -9   0   -0.23    0.49
   7  -9   0   -0.07    0.09
   7  -9   0    0.22    0.42
   7  -9   0   -0.02    0.10
   7  -9   0   -0.20    0.21
   7  -9   0    0.12    0.12
  -7   9   0    0.03    0.09
  -7   9   0    0.14    0.22
   6  -9   0    0.05    0.11
   6  -9   0    0.09    0.40
   6  -9   0    0.06    0.09
   6  -9   0    0.09    0.13
   6  -9   0    0.08    0.37
  -6   9   0    0.11    0.09
  -6   9   0    0.15    0.12
  -6   9   0    0.06    0.20
   5  -9   0    1.82    0.26
   5  -9   0    1.99    0.21
   5  -9   0    1.52    0.32
   5  -9   0    1.28    0.37
  -5   9   0    1.86    0.23
  -5   9   0    1.72    0.22
  -5   9   0    1.95    0.23
  -5   9   0    1.99    0.30
   4  -9   0    0.21    0.25
   4  -9   0   -0.03    0.34
  -4   9   0    0.09    0.13
  -4   9   0   -0.06    0.12
  -4   9   0    0.09    0.10
  -4   9   0   -0.08    0.15
  -4   9   0   -0.18    0.15
   3  -9   0    0.54    0.26
   3  -9   0   -0.20    0.29
  -3   9   0    0.35    0.12
  -3   9   0    0.25    0.12
  -3   9   0    0.23    0.14
  -3   9   0    0.14    0.14
  -3   9   0    0.24    0.11
   2  -9   0    3.15    0.41
   2  -9   0    3.27    0.46
  -2   9   0    3.35    0.27
  -2   9   0    3.15    0.25
  -2   9   0    3.24    0.24
  -2   9   0    3.38    0.26
  -2   9   0    3.10    0.27
   1  -9   0   39.84    1.47
  -1   9   0   41.36    1.37
  -1   9   0   39.83    1.33
  -1   9   0   43.85    1.33
  -1   9   0   43.93    1.39
   0   9   0    2.20    0.25
   0   9   0    1.77    0.23
   0   9   0    2.31    0.27
   0   9   0    2.39    0.21
   1   9   0    3.22    0.28
   1   9   0    3.44    0.25
   1   9   0    3.17    0.26
   1   9   0    3.55    0.27
   2   9   0    2.01    0.25
   2   9   0    2.22    0.22
   2   9   0    2.45    0.27
   2   9   0    2.34    0.26
   3   9   0    2.27    0.26
   3   9   0    2.49    0.23
   3   9   0    2.36    0.28
   3   9   0    2.50    0.27
   4   9   0   23.35    0.84
   4   9   0   24.51    0.86
   4   9   0   22.63    0.83
   4   9   0   23.98    0.81
   5   9   0   35.61    1.14
   5   9   0   33.46    1.16
   5   9   0   36.44    1.20
   5   9   0   34.20    1.17
   6   9   0    4.02    0.36
   6   9   0    4.14    0.28
   6   9   0    3.92    0.34
   6   9   0    4.25    0.32
   7   9   0    0.64    0.20
   7   9   0    0.68    0.19
   7   9   0    0.76    0.17
   7   9   0    0.84    0.15
   8   9   0   -0.05    0.16
   8   9   0    0.21    0.20
  17 -10   0    0.46    0.08
  17 -10   0    0.75    0.15
  17 -10   0    0.64    0.12
  16 -10   0    0.32    0.08
  16 -10   0    0.37    0.13
  16 -10   0    0.32    0.11
  15 -10   0    1.14    0.18
  15 -10   0    1.63    0.15
  15 -10   0    1.66    0.20
  15 -10   0    1.36    0.21
  14 -10   0    0.15    0.09
  14 -10   0    0.21    0.14
  14 -10   0    0.05    0.13
  14 -10   0    0.30    0.14
  13 -10   0    2.38    0.24
  13 -10   0    2.59    0.20
  13 -10   0    1.99    0.27
  13 -10   0    2.44    0.26
  13 -10   0    2.86    0.25
  12 -10   0    0.03    0.14
  12 -10   0   -0.14    0.16
  12 -10   0   -0.29    0.13
  12 -10   0   -0.09    0.12
  12 -10   0    0.05    0.10
  11 -10   0   -0.01    0.15
  11 -10   0    0.11    0.13
  11 -10   0    0.07    0.16
  11 -10   0    0.11    0.12
  11 -10   0    0.33    0.10
 -11  10   0    0.04    0.15
  10 -10   0    1.47    0.20
  10 -10   0    2.04    0.18
  10 -10   0    1.98    0.24
  10 -10   0    1.81    0.22
  10 -10   0    1.65    0.20
 -10  10   0    1.58    0.22
   9 -10   0    0.45    0.10
   9 -10   0    0.64    0.13
   9 -10   0    0.36    0.18
   9 -10   0    0.58    0.11
  -9  10   0    0.56    0.12
   8 -10   0   38.48    1.22
   8 -10   0   40.37    1.22
   8 -10   0   36.40    1.28
   8 -10   0   40.62    1.29
  -8  10   0   36.70    1.22
   7 -10   0   49.40    2.23
   7 -10   0   57.45    1.68
   7 -10   0   55.28    1.76
   7 -10   0   55.48    1.68
  -7  10   0   51.99    1.78
  -7  10   0   54.83    1.69
   6 -10   0    6.68    0.98
   6 -10   0    5.71    0.32
   6 -10   0    6.52    0.35
  -6  10   0    6.41    0.29
  -6  10   0    5.79    0.42
  -6  10   0    6.52    0.39
  -6  10   0    6.35    0.41
  -6  10   0    6.56    0.32
   5 -10   0    6.92    0.41
   5 -10   0    6.15    0.38
   5 -10   0    7.04    0.87
  -5  10   0    6.50    0.39
  -5  10   0    6.86    0.37
  -5  10   0    6.11    0.29
  -5  10   0    6.31    0.38
  -5  10   0    7.12    0.32
   4 -10   0    2.41    0.35
  -4  10   0    3.57    0.28
  -4  10   0    3.46    0.27
  -4  10   0    3.39    0.25
  -4  10   0    3.20    0.22
  -4  10   0    3.08    0.27
   3 -10   0   16.18    0.71
  -3  10   0   18.06    0.65
  -3  10   0   18.14    0.66
  -3  10   0   17.89    0.63
  -3  10   0   18.35    0.64
  -3  10   0   18.24    0.62
  -2  10   0    3.33    0.25
  -2  10   0    3.04    0.24
  -2  10   0    2.90    0.25
  -2  10   0    3.09    0.26
  -2  10   0    3.11    0.25
  -1  10   0   13.66    0.51
  -1  10   0   13.18    0.52
  -1  10   0   13.52    0.50
  -1  10   0   12.82    0.53
   0  10   0   14.68    0.54
   0  10   0   12.64    0.59
   0  10   0   14.07    0.56
   0  10   0   14.26    0.55
   0  10   0   14.43    0.53
   1  10   0   12.93    0.53
   1  10   0   13.38    0.51
   1  10   0   13.28    0.53
   1  10   0   13.00    0.52
   2  10   0    0.87    0.17
   2  10   0    0.81    0.15
   2  10   0    0.78    0.15
   2  10   0    1.11    0.18
   3  10   0    0.13    0.15
   3  10   0    0.06    0.15
   3  10   0    0.25    0.14
   3  10   0    0.13    0.12
   4  10   0    2.59    0.30
   4  10   0    2.91    0.28
   4  10   0    2.63    0.24
   4  10   0    2.39    0.30
   5  10   0    8.98    0.46
   5  10   0   10.21    0.45
   5  10   0    9.70    0.46
   5  10   0    9.76    0.42
   6  10   0    3.27    0.34
   6  10   0    3.41    0.33
   6  10   0    4.08    0.26
   6  10   0    4.49    0.30
   7  10   0    0.20    0.14
   7  10   0    0.69    0.21
   7  10   0    0.01    0.16
  17 -11   0    0.22    0.07
  17 -11   0    0.15    0.11
  16 -11   0    8.69    0.32
  16 -11   0    9.31    0.44
  16 -11   0    9.21    0.37
  16 -11   0    8.89    0.37
  15 -11   0    4.25    0.29
  15 -11   0    4.32    0.26
  15 -11   0    4.05    0.27
  15 -11   0    4.39    0.21
  14 -11   0   13.83    0.52
  14 -11   0   14.17    0.55
  14 -11   0   14.26    0.49
  14 -11   0   13.60    0.52
  13 -11   0    1.05    0.15
  13 -11   0    1.38    0.17
  13 -11   0    1.09    0.19
  13 -11   0    1.38    0.24
  12 -11   0    1.27    0.18
  12 -11   0    0.97    0.19
  12 -11   0    1.18    0.15
  12 -11   0    1.04    0.17
  12 -11   0    0.95    0.16
 -12  11   0    0.74    0.20
  11 -11   0    7.30    0.31
  11 -11   0    6.91    0.33
  11 -11   0    7.23    0.40
  11 -11   0    6.41    0.39
  11 -11   0    5.78    0.44
  11 -11   0    7.12    0.37
 -11  11   0    6.64    0.35
  10 -11   0    0.66    0.15
  10 -11   0    0.64    0.20
  10 -11   0    0.60    0.13
  10 -11   0    0.71    0.17
  10 -11   0    0.63    0.12
 -10  11   0    0.61    0.13
   9 -11   0    0.23    0.10
   9 -11   0    0.24    0.11
   9 -11   0    0.19    0.23
   9 -11   0    0.27    0.12
  -9  11   0    0.28    0.11
   8 -11   0    0.37    0.11
   8 -11   0    0.34    0.10
   8 -11   0    0.13    0.14
  -8  11   0    0.26    0.10
   7 -11   0    0.06    0.12
   7 -11   0    0.01    0.09
   7 -11   0   -0.04    0.13
  -7  11   0    0.15    0.23
  -7  11   0    0.15    0.22
  -7  11   0    0.01    0.11
  -7  11   0    0.03    0.09
   6 -11   0    1.81    0.28
   6 -11   0    1.90    0.27
   6 -11   0    2.18    0.19
  -6  11   0    2.02    0.23
  -6  11   0    2.29    0.19
  -6  11   0    2.18    0.27
  -6  11   0    2.44    0.32
  -6  11   0    2.73    0.31
   5 -11   0   18.45    0.70
  -5  11   0   17.04    0.62
  -5  11   0   18.01    0.68
  -5  11   0   18.39    0.63
  -5  11   0   17.80    0.67
  -5  11   0   18.95    0.66
   4 -11   0    0.53    0.21
  -4  11   0    0.49    0.13
  -4  11   0    0.60    0.14
  -4  11   0    0.40    0.13
  -4  11   0    0.40    0.14
  -4  11   0    0.33    0.11
   3 -11   0    6.93    0.53
  -3  11   0    8.35    0.36
  -3  11   0    8.40    0.38
  -3  11   0    8.19    0.38
  -3  11   0    7.26    0.35
  -3  11   0    7.67    0.37
  -2  11   0    0.44    0.15
  -2  11   0    0.55    0.13
  -2  11   0    0.52    0.13
  -2  11   0    0.53    0.13
  -1  11   0    0.43    0.12
  -1  11   0    0.47    0.13
  -1  11   0    0.38    0.12
  -1  11   0    0.22    0.16
  -1  11   0    0.41    0.17
   0  11   0    1.06    0.23
   0  11   0    0.94    0.15
   0  11   0    1.13    0.16
   0  11   0    0.95    0.17
   0  11   0    1.09    0.16
   1  11   0    0.10    0.14
   1  11   0    0.01    0.15
   1  11   0    0.05    0.13
   1  11   0    0.03    0.12
   2  11   0    7.48    0.39
   2  11   0    7.84    0.37
   2  11   0    7.68    0.39
   2  11   0    7.76    0.42
   3  11   0    2.37    0.32
   3  11   0    2.77    0.25
   3  11   0    2.40    0.26
   3  11   0    2.77    0.28
   4  11   0    0.23    0.13
   4  11   0    0.23    0.19
   4  11   0    0.13    0.16
   4  11   0    0.18    0.15
   5  11   0    0.19    0.17
   5  11   0    0.35    0.21
   5  11   0    0.30    0.15
   5  11   0    0.45    0.12
   6  11   0    0.50    0.15
   6  11   0    0.75    0.20
   7  11   0   -0.06    0.15
   7  11   0   -0.27    0.17
  17 -12   0    1.86    0.18
  17 -12   0    1.71    0.13
  16 -12   0    0.80    0.21
  16 -12   0    0.84    0.12
  16 -12   0    0.76    0.12
  16 -12   0    0.72    0.18
  15 -12   0    0.09    0.17
  15 -12   0    0.03    0.08
  15 -12   0    0.10    0.14
  15 -12   0    0.16    0.11
  14 -12   0    8.24    0.36
  14 -12   0    8.36    0.39
  14 -12   0    7.36    0.31
  14 -12   0    7.81    0.37
  13 -12   0    2.12    0.21
  13 -12   0    2.14    0.31
  13 -12   0    2.23    0.18
  13 -12   0    2.18    0.22
  12 -12   0    9.79    0.38
  12 -12   0    9.55    0.40
  12 -12   0    9.06    0.43
  12 -12   0    9.65    0.45
  12 -12   0    9.57    0.47
 -12  12   0    8.47    0.43
  11 -12   0    2.72    0.21
  11 -12   0    2.61    0.27
  11 -12   0    2.42    0.33
  11 -12   0    2.44    0.22
  11 -12   0    2.68    0.27
  11 -12   0    2.62    0.35
 -11  12   0    2.40    0.24
  10 -12   0    0.57    0.12
  10 -12   0    0.39    0.25
  10 -12   0    0.64    0.13
  10 -12   0    0.87    0.16
  10 -12   0    0.60    0.16
 -10  12   0    0.50    0.12
   9 -12   0    0.19    0.11
   9 -12   0    0.13    0.13
   9 -12   0    0.10    0.12
  -9  12   0   -0.02    0.10
   8 -12   0    2.22    0.28
   8 -12   0    2.33    0.21
   8 -12   0    2.49    0.24
  -8  12   0    2.47    0.20
   7 -12   0    3.09    0.29
   7 -12   0    3.55    0.22
   7 -12   0    2.67    0.29
  -7  12   0    3.06    0.28
  -7  12   0    3.17    0.35
  -7  12   0    3.03    0.25
  -7  12   0    3.40    0.22
   6 -12   0    3.76    0.33
   6 -12   0    3.68    0.24
  -6  12   0    3.45    0.23
  -6  12   0    3.90    0.32
  -6  12   0    3.02    0.33
  -6  12   0    3.41    0.26
   5 -12   0    9.88    0.48
  -5  12   0    9.77    0.40
  -5  12   0    9.37    0.38
  -5  12   0    9.12    0.43
  -5  12   0    9.06    0.43
   4 -12   0   -0.21    0.24
  -4  12   0   -0.01    0.13
  -4  12   0    0.13    0.11
  -4  12   0    0.04    0.12
  -4  12   0    0.17    0.13
  -3  12   0    6.26    0.32
  -3  12   0    6.14    0.34
  -3  12   0    6.49    0.34
  -3  12   0    6.52    0.33
  -2  12   0    0.12    0.13
  -2  12   0    0.12    0.13
  -2  12   0    0.17    0.13
  -2  12   0    0.25    0.12
  -1  12   0    0.97    0.15
  -1  12   0    1.11    0.18
  -1  12   0    1.50    0.20
  -1  12   0    0.92    0.15
  -1  12   0    0.95    0.17
   0  12   0    4.60    0.30
   0  12   0    4.62    0.30
   0  12   0    3.29    0.40
   0  12   0    4.54    0.34
   0  12   0    4.41    0.30
   1  12   0    0.50    0.15
   1  12   0    0.58    0.15
   1  12   0    0.54    0.14
   1  12   0    0.80    0.19
   2  12   0    0.79    0.15
   2  12   0    0.94    0.18
   2  12   0    0.79    0.15
   2  12   0    0.78    0.19
   3  12   0    4.20    0.30
   3  12   0    3.71    0.31
   3  12   0    4.40    0.28
   3  12   0    4.44    0.34
   4  12   0   13.83    0.57
   4  12   0   14.20    0.53
   4  12   0   13.60    0.52
   4  12   0   13.07    0.54
   5  12   0    0.10    0.16
   5  12   0   -0.10    0.12
   5  12   0    0.01    0.13
   6  12   0    2.05    0.22
   6  12   0    1.60    0.25
   6  12   0    1.33    0.23
  17 -13   0    0.08    0.11
  17 -13   0    0.20    0.07
  16 -13   0    0.03    0.07
  16 -13   0    0.00    0.10
  16 -13   0   -0.10    0.16
 -16  13   0   -0.06    0.18
  15 -13   0    0.21    0.12
  15 -13   0    0.16    0.11
  15 -13   0    0.07    0.07
  14 -13   0    3.19    0.20
  14 -13   0    3.73    0.24
  14 -13   0    3.53    0.25
  13 -13   0    0.33    0.12
  13 -13   0    0.29    0.11
  13 -13   0    0.28    0.09
  12 -13   0    0.37    0.14
  12 -13   0    0.33    0.11
  12 -13   0    0.42    0.13
 -12  13   0    0.50    0.14
  11 -13   0    2.23    0.27
  11 -13   0    2.65    0.23
  11 -13   0    2.22    0.21
  11 -13   0    2.55    0.30
 -11  13   0    2.60    0.24
  10 -13   0    8.10    0.40
  10 -13   0    7.83    0.35
  10 -13   0    7.70    0.36
  10 -13   0    7.87    0.35
 -10  13   0    7.17    0.35
   9 -13   0   -0.11    0.13
   9 -13   0    0.08    0.15
   9 -13   0    0.24    0.11
  -9  13   0    0.06    0.11
   8 -13   0    0.34    0.16
   8 -13   0    0.49    0.11
   8 -13   0    0.33    0.17
  -8  13   0    0.36    0.11
   7 -13   0   18.17    0.62
   7 -13   0   17.86    0.68
  -7  13   0   18.03    0.70
  -7  13   0   18.41    0.64
  -7  13   0   16.67    0.68
  -7  13   0   17.50    0.62
   6 -13   0    0.60    0.20
   6 -13   0    0.62    0.12
  -6  13   0    0.73    0.18
  -6  13   0    0.67    0.14
  -6  13   0    0.87    0.17
  -6  13   0    0.60    0.13
   5 -13   0    3.66    0.42
  -5  13   0    3.70    0.30
  -5  13   0    3.55    0.30
  -5  13   0    3.83    0.27
  -5  13   0    3.73    0.25
  -4  13   0    6.34    0.33
  -4  13   0    6.12    0.31
  -4  13   0    6.21    0.35
  -4  13   0    6.47    0.35
  -3  13   0   24.99    0.86
  -3  13   0   25.53    0.89
  -3  13   0   25.66    0.88
  -3  13   0   25.26    0.86
  -2  13   0    3.00    0.32
  -2  13   0    3.35    0.27
  -2  13   0    3.89    0.29
  -2  13   0    3.21    0.27
  -2  13   0    3.72    0.28
  -1  13   0    7.30    0.37
  -1  13   0    7.25    0.37
  -1  13   0    7.68    0.37
  -1  13   0    6.90    0.40
  -1  13   0    7.52    0.42
   0  13   0    0.11    0.14
   0  13   0    0.01    0.14
   0  13   0    0.14    0.18
   0  13   0    0.00    0.12
   1  13   0    0.54    0.20
   1  13   0    0.29    0.15
   1  13   0    0.33    0.14
   1  13   0    0.33    0.13
   2  13   0    3.07    0.25
   2  13   0    3.29    0.34
   2  13   0    3.08    0.26
   2  13   0    2.68    0.24
   3  13   0    0.22    0.13
   3  13   0    0.06    0.11
   3  13   0    0.17    0.14
   3  13   0    0.30    0.21
   4  13   0    2.77    0.26
   4  13   0    2.87    0.23
   4  13   0    2.67    0.22
   5  13   0    0.53    0.14
   5  13   0    0.80    0.19
   6  13   0   -0.14    0.16
  16 -14   0   -0.10    0.07
  16 -14   0   -0.29    0.15
  16 -14   0    0.15    0.11
  15 -14   0    2.12    0.15
  15 -14   0    2.40    0.21
  15 -14   0    2.52    0.21
  14 -14   0    0.63    0.09
  14 -14   0    0.60    0.11
  14 -14   0    0.50    0.13
  13 -14   0    0.69    0.14
  13 -14   0    0.65    0.12
  13 -14   0    0.65    0.10
 -13  14   0    0.65    0.17
  12 -14   0    3.99    0.23
  12 -14   0    4.00    0.27
  12 -14   0    4.09    0.24
  12 -14   0    3.90    0.34
 -12  14   0    3.91    0.26
  11 -14   0    3.58    0.24
  11 -14   0    3.66    0.29
  11 -14   0    3.14    0.26
  11 -14   0    2.96    0.23
 -11  14   0    3.19    0.24
  10 -14   0    6.58    0.37
  10 -14   0    6.45    0.32
  10 -14   0    6.69    0.32
  10 -14   0    6.08    0.33
 -10  14   0    6.18    0.31
   9 -14   0    1.30    0.19
   9 -14   0    1.76    0.21
   9 -14   0    1.48    0.20
  -9  14   0    2.07    0.20
   8 -14   0    4.92    0.27
   8 -14   0    4.83    0.35
  -8  14   0    3.42    0.39
  -8  14   0    4.22    0.44
  -8  14   0    4.75    0.27
   7 -14   0    1.97    0.21
   7 -14   0    1.72    0.23
  -7  14   0    1.55    0.23
  -7  14   0    1.48    0.22
  -7  14   0    1.77    0.22
  -7  14   0    1.72    0.20
   6 -14   0    0.16    0.11
   6 -14   0    0.34    0.24
  -6  14   0    0.10    0.12
  -6  14   0    0.33    0.12
  -6  14   0    0.25    0.18
  -6  14   0   -0.07    0.16
   5 -14   0   10.47    0.42
  -5  14   0   10.64    0.43
  -5  14   0    9.64    0.45
  -5  14   0   10.37    0.46
  -5  14   0   10.21    0.42
   4 -14   0    0.16    0.13
  -4  14   0   -0.05    0.14
  -4  14   0    0.14    0.13
  -4  14   0    0.37    0.13
  -4  14   0    0.25    0.15
  -3  14   0    2.64    0.33
  -3  14   0    3.29    0.26
  -3  14   0    3.32    0.26
  -3  14   0    2.92    0.27
  -3  14   0    2.85    0.26
  -2  14   0    0.40    0.15
  -2  14   0    0.39    0.19
  -2  14   0    0.46    0.14
  -2  14   0    0.59    0.16
  -2  14   0    0.44    0.14
  -1  14   0    4.70    0.36
  -1  14   0    4.40    0.36
  -1  14   0    4.42    0.30
  -1  14   0    4.19    0.29
  -1  14   0    4.56    0.28
   0 -14   0    3.00    0.36
   0  14   0    2.43    0.23
   0  14   0    2.46    0.24
   0  14   0    2.49    0.32
   0  14   0    2.56    0.25
   1  14   0    0.72    0.21
   1  14   0    0.37    0.13
   1  14   0    0.48    0.14
   1  14   0    0.44    0.13
   2  14   0    0.42    0.12
   2  14   0    0.59    0.13
   2  14   0    0.51    0.14
   3  14   0    1.72    0.20
   3  14   0    1.63    0.22
   3  14   0    1.56    0.19
   4  14   0    0.56    0.13
   4  14   0    0.41    0.17
   4  14   0    0.92    0.13
   5  14   0    0.13    0.14
   5  14   0   -0.02    0.15
  16 -15   0    0.06    0.09
  16 -15   0    0.14    0.11
  15 -15   0    0.24    0.09
  15 -15   0    0.15    0.11
  15 -15   0    0.28    0.11
  14 -15   0    1.04    0.16
  14 -15   0    1.17    0.17
  14 -15   0    1.43    0.20
  13 -15   0    2.53    0.22
  13 -15   0    2.58    0.19
  13 -15   0    2.38    0.19
 -13  15   0    2.47    0.25
  12 -15   0    7.91    0.32
  12 -15   0    7.55    0.32
  12 -15   0    7.38    0.36
  12 -15   0    7.50    0.38
 -12  15   0    7.54    0.33
  11 -15   0    1.20    0.16
  11 -15   0    1.15    0.17
  11 -15   0    1.00    0.15
  11 -15   0    1.03    0.17
 -11  15   0    1.33    0.19
  10 -15   0    0.69    0.12
  10 -15   0    0.61    0.16
  10 -15   0    0.16    0.18
  10 -15   0    0.40    0.12
 -10  15   0    0.45    0.11
   9 -15   0    2.25    0.31
   9 -15   0    2.36    0.21
  -9  15   0    1.92    0.21
   8 -15   0    1.87    0.20
   8 -15   0    2.13    0.34
  -8  15   0    1.96    0.28
  -8  15   0    1.99    0.24
  -8  15   0    1.89    0.20
   7 -15   0    2.32    0.21
   7 -15   0    2.29    0.28
  -7  15   0    2.21    0.30
  -7  15   0    2.32    0.33
  -7  15   0    2.45    0.21
   6 -15   0    3.63    0.25
  -6  15   0    3.77    0.25
  -6  15   0    3.71    0.30
  -6  15   0    3.56    0.31
  -6  15   0    3.73    0.26
   5 -15   0    7.82    0.36
  -5  15   0    8.51    0.37
  -5  15   0    8.38    0.39
  -5  15   0    8.16    0.36
  -5  15   0    8.04    0.40
   4 -15   0    7.53    0.35
  -4  15   0    7.32    0.38
  -4  15   0    7.71    0.37
  -4  15   0    7.82    0.36
  -4  15   0    7.40    0.42
  -4  15   0    7.57    0.35
   3 -15   0    5.71    0.32
  -3  15   0    6.09    0.31
  -3  15   0    5.90    0.32
  -3  15   0    5.16    0.31
  -3  15   0    5.80    0.33
  -3  15   0    5.16    0.36
   2 -15   0    3.00    0.28
  -2  15   0    2.93    0.28
  -2  15   0    3.50    0.23
  -2  15   0    3.32    0.24
  -2  15   0    3.69    0.32
  -2  15   0    2.74    0.25
   1 -15   0    2.22    0.34
  -1  15   0    2.24    0.21
  -1  15   0    1.89    0.22
  -1  15   0    1.95    0.23
  -1  15   0    1.67    0.24
  -1  15   0    2.06    0.21
   0  15   0   -0.07    0.12
   0  15   0    0.08    0.12
   0  15   0    0.03    0.11
   0  15   0    0.09    0.21
   1  15   0    1.07    0.14
   1  15   0    0.86    0.13
   1  15   0    0.78    0.13
   2  15   0    1.38    0.18
   2  15   0    1.39    0.20
   2  15   0    1.22    0.16
   3  15   0    6.58    0.32
   3  15   0    6.45    0.29
   3  15   0    6.87    0.29
   4  15   0    0.15    0.13
   4  15   0   -0.09    0.12
  15 -16   0    0.57    0.13
  14 -16   0    0.29    0.13
  14 -16   0   -0.06    0.13
  14 -16   0    0.18    0.10
  13 -16   0    0.14    0.13
  13 -16   0    0.06    0.15
  13 -16   0   -0.06    0.09
 -13  16   0   -0.01    0.13
  12 -16   0    0.17    0.17
  12 -16   0    0.05    0.09
  12 -16   0    0.20    0.14
 -12  16   0    0.08    0.10
  11 -16   0    4.14    0.30
  11 -16   0    3.88    0.25
  11 -16   0    4.60    0.24
 -11  16   0    4.63    0.24
  10 -16   0    0.12    0.18
  10 -16   0   -0.04    0.11
  10 -16   0    0.17    0.11
 -10  16   0    0.26    0.10
   9 -16   0    3.53    0.22
   9 -16   0    3.67    0.37
  -9  16   0    3.31    0.21
   8 -16   0    0.77    0.12
   8 -16   0    0.91    0.25
  -8  16   0    0.82    0.12
  -8  16   0    1.02    0.22
   7 -16   0    2.48    0.21
  -7  16   0    2.88    0.32
  -7  16   0    2.54    0.20
  -7  16   0    3.01    0.29
   6 -16   0    2.83    0.22
  -6  16   0    3.12    0.29
  -6  16   0    3.66    0.26
  -6  16   0    3.60    0.23
  -6  16   0    3.41    0.23
   5 -16   0    1.00    0.14
  -5  16   0    1.14    0.19
  -5  16   0    1.74    0.27
  -5  16   0    0.98    0.14
  -5  16   0    0.78    0.16
  -5  16   0    1.01    0.16
   4 -16   0    3.69    0.25
  -4  16   0    3.41    0.24
  -4  16   0    3.01    0.25
  -4  16   0    3.67    0.25
  -4  16   0    3.45    0.30
  -4  16   0    3.69    0.23
   3 -16   0    0.69    0.15
  -3  16   0    0.61    0.13
  -3  16   0    0.90    0.19
  -3  16   0    0.53    0.14
  -3  16   0    0.80    0.15
  -3  16   0    0.83    0.15
   2 -16   0    8.56    0.42
  -2  16   0    8.82    0.44
  -2  16   0    9.11    0.38
  -2  16   0    8.97    0.39
  -2  16   0    9.12    0.43
  -2  16   0    9.78    0.37
  -1  16   0    3.24    0.24
  -1  16   0    3.23    0.22
  -1  16   0    3.68    0.22
  -1  16   0    3.71    0.39
   0  16   0    1.52    0.18
   0  16   0    1.37    0.16
   0  16   0    1.25    0.17
   1  16   0    0.52    0.12
   1  16   0    0.27    0.10
   1  16   0    0.35    0.11
   2  16   0    0.63    0.15
   2  16   0    0.37    0.10
  14 -17   0    0.40    0.10
  13 -17   0   -0.20    0.16
  13 -17   0   -0.12    0.09
 -13  17   0    0.20    0.14
  12 -17   0    0.27    0.09
  12 -17   0    0.82    0.19
  12 -17   0    0.12    0.17
 -12  17   0    0.35    0.10
  11 -17   0    2.16    0.32
  11 -17   0    2.01    0.17
  11 -17   0    2.14    0.21
 -11  17   0    2.01    0.17
  10 -17   0    3.69    0.38
  10 -17   0    4.54    0.23
  10 -17   0    4.26    0.24
 -10  17   0    4.65    0.23
   9 -17   0    0.85    0.12
  -9  17   0    1.06    0.15
   8 -17   0    0.01    0.10
  -8  17   0    0.15    0.09
   7 -17   0    0.13    0.10
  -7  17   0    0.34    0.09
  -7  17   0    0.36    0.17
  -7  17   0    0.00    0.14
  -7  17   0   -0.15    0.19
   6 -17   0    4.58    0.26
  -6  17   0    5.35    0.28
  -6  17   0    4.47    0.31
  -6  17   0    5.09    0.26
  -6  17   0    5.17    0.31
   5 -17   0    1.56    0.20
  -5  17   0    1.49    0.19
  -5  17   0    1.79    0.19
  -5  17   0    1.37    0.23
  -5  17   0    1.39    0.19
   4 -17   0   -0.11    0.14
  -4  17   0    0.08    0.12
  -4  17   0    0.08    0.10
  -4  17   0    0.08    0.11
  -4  17   0   -0.14    0.18
  -4  17   0   -0.02    0.12
   3 -17   0   -0.25    0.18
  -3  17   0    0.11    0.11
  -3  17   0    0.13    0.21
  -3  17   0   -0.02    0.11
  -3  17   0    0.19    0.15
  -3  17   0    0.16    0.11
  -2  17   0    1.51    0.16
  -2  17   0    1.49    0.17
  -2  17   0    1.03    0.14
  -1  17   0    0.12    0.10
  -1  17   0    0.02    0.11
  -1  17   0    0.10    0.10
   0  17   0    0.05    0.09
   0  17   0   -0.08    0.10
   0  17   0    0.19    0.11
   1  17   0    0.90    0.13
   1  17   0    0.90    0.12
  13 -18   0    0.61    0.10
  12 -18   0    1.31    0.15
 -12  18   0    1.57    0.16
  11 -18   0    2.15    0.17
  11 -18   0    2.44    0.21
 -11  18   0    2.46    0.16
  10 -18   0    0.45    0.10
  10 -18   0    0.48    0.10
 -10  18   0    0.63    0.09
   9 -18   0    1.62    0.17
   9 -18   0    1.20    0.16
  -9  18   0    1.62    0.15
   8 -18   0    2.18    0.19
  -8  18   0    2.21    0.17
  -8  18   0    2.78    0.25
   7 -18   0    0.08    0.11
  -7  18   0   -0.10    0.15
  -7  18   0   -0.07    0.09
   6 -18   0    0.08    0.12
  -6  18   0   -0.26    0.16
  -6  18   0    0.20    0.10
  -6  18   0    0.28    0.14
  -6  18   0   -0.04    0.16
   5 -18   0    1.01    0.16
  -5  18   0    1.07    0.15
  -5  18   0    1.60    0.18
  -5  18   0    1.49    0.22
  -5  18   0    1.02    0.13
  -4  18   0    0.06    0.13
  -4  18   0   -0.09    0.12
  -4  18   0    0.21    0.11
  -3  18   0    0.90    0.12
  -3  18   0    1.06    0.14
  -2  18   0    5.87    0.24
  -2  18   0    5.09    0.24
  -1  18   0    1.50    0.15
  -1  18   0    1.69    0.15
  12 -19   0    0.17    0.10
  11 -19   0    1.44    0.16
 -11  19   0    1.33    0.13
 -11  19   0    1.59    0.24
  10 -19   0    0.41    0.10
 -10  19   0    0.28    0.08
 -10  19   0   -0.07    0.17
   9 -19   0    1.32    0.17
   9 -19   0    1.39    0.15
  -9  19   0    1.66    0.18
  -9  19   0    1.46    0.13
   8 -19   0   -0.03    0.08
   8 -19   0    0.15    0.12
  -8  19   0   -0.16    0.20
  -8  19   0    0.34    0.08
   7 -19   0    0.31    0.14
   7 -19   0    0.12    0.08
  -7  19   0    0.24    0.09
   6 -19   0    0.18    0.08
  -6  19   0    0.43    0.10
   5 -19   0    0.01    0.08
  -5  19   0    0.43    0.13
   4 -19   0    0.04    0.09
  -4  19   0    0.07    0.15
   4 -19   1   -0.03    0.09
  -5  19  -1    2.90    0.21
   5 -19   1    3.10    0.17
  -6  19  -1    2.44    0.17
   6 -19   1    2.53    0.16
  -7  19  -1    0.57    0.18
  -7  19  -1    0.56    0.09
   7 -19   1    0.75    0.16
   7 -19   1    0.52    0.09
  -8  19  -1    1.13    0.17
  -8  19  -1    1.59    0.14
   8 -19   1    1.45    0.14
   8 -19   1    1.64    0.20
  -9  19  -1    0.86    0.12
  -9  19  -1    0.55    0.15
   9 -19   1    0.65    0.10
   9 -19   1    0.76    0.12
 -10  19  -1    0.56    0.08
 -10  19  -1    0.41    0.15
  10 -19   1    0.47    0.11
  10 -19   1    0.39    0.12
 -11  19  -1    0.76    0.15
 -11  19  -1    0.44    0.09
  -1  18  -1    2.20    0.17
  -1  18  -1    2.43    0.16
  -2  18  -1    0.07    0.10
  -2  18  -1    0.03    0.10
  -3  18  -1    0.33    0.10
  -3  18  -1    0.30    0.11
  -4  18  -1    0.09    0.10
  -4  18  -1   -0.13    0.12
  -4  18  -1   -0.03    0.13
  -4  18  -1   -0.30    0.20
  -5  18  -1    0.67    0.12
  -5  18  -1    0.60    0.15
  -5  18  -1    0.79    0.17
  -5  18  -1    1.14    0.18
   5 -18   1    1.06    0.18
  -6  18  -1    0.47    0.11
  -6  18  -1    0.63    0.15
  -6  18  -1    0.42    0.16
  -6  18  -1    0.43    0.18
   6 -18   1    0.88    0.14
  -7  18  -1    2.95    0.19
   7 -18   1    3.09    0.22
  -8  18  -1    1.85    0.16
  -8  18  -1    2.34    0.24
   8 -18   1    1.95    0.18
   8 -18   1    1.73    0.16
  -9  18  -1    0.87    0.13
   9 -18   1    0.65    0.10
   9 -18   1    0.61    0.11
 -10  18  -1    0.10    0.08
  10 -18   1   -0.04    0.09
  10 -18   1    0.05    0.09
 -11  18  -1    0.03    0.08
  11 -18   1    0.21    0.09
  11 -18   1    0.18    0.12
 -12  18  -1    0.34    0.10
  12 -18   1    0.21    0.09
  13 -18   1    0.38    0.10
   1  17  -1   -0.08    0.09
   1  17  -1    0.06    0.10
   0  17  -1    0.27    0.09
   0  17  -1    0.16    0.10
  -1  17  -1    3.54    0.21
  -1  17  -1    4.17    0.22
  -1  17  -1    3.50    0.22
  -2  17  -1   -0.10    0.11
  -2  17  -1    0.15    0.10
  -2  17  -1   -0.06    0.10
  -2  17  -1    0.19    0.21
  -3  17  -1    4.66    0.27
  -3  17  -1    4.88    0.26
  -3  17  -1    5.62    0.26
  -3  17  -1    5.09    0.33
  -3  17  -1    5.57    0.31
  -4  17  -1    0.54    0.17
  -4  17  -1    0.45    0.11
  -4  17  -1    0.34    0.13
  -4  17  -1    0.46    0.13
  -4  17  -1    0.34    0.12
   4 -17   1    0.13    0.15
  -5  17  -1    3.12    0.22
  -5  17  -1    2.75    0.27
  -5  17  -1    3.01    0.22
  -5  17  -1    2.77    0.26
   5 -17   1    2.71    0.23
  -6  17  -1    1.60    0.26
  -6  17  -1    1.90    0.19
  -6  17  -1    1.61    0.21
  -6  17  -1    2.29    0.25
   6 -17   1    1.54    0.19
  -7  17  -1    0.81    0.17
  -7  17  -1    0.89    0.22
  -7  17  -1    1.02    0.16
   7 -17   1    0.80    0.13
  -8  17  -1    2.25    0.18
   8 -17   1    2.05    0.19
  -9  17  -1    3.06    0.20
   9 -17   1    2.79    0.21
   9 -17   1    3.08    0.20
 -10  17  -1   11.90    0.43
  10 -17   1   11.61    0.42
  10 -17   1   11.93    0.43
 -11  17  -1    1.60    0.16
  11 -17   1    1.21    0.16
  11 -17   1    1.28    0.24
 -12  17  -1   -0.06    0.10
  12 -17   1   -0.35    0.17
  12 -17   1    0.05    0.09
  12 -17   1    0.24    0.20
 -13  17  -1    0.30    0.16
  13 -17   1    0.49    0.20
  13 -17   1    0.32    0.09
  14 -17   1    2.23    0.17
   2  16  -1    0.22    0.10
   1  16  -1    0.05    0.11
   1  16  -1   -0.03    0.12
   1  16  -1   -0.15    0.10
   0  16  -1   -0.08    0.10
   0  16  -1    0.06    0.11
   0  16  -1   -0.08    0.11
  -1  16  -1    2.51    0.21
  -1  16  -1    2.43    0.22
  -1  16  -1    3.11    0.22
  -1  16  -1    2.98    0.31
  -2  16  -1    0.43    0.18
  -2  16  -1    0.27    0.12
  -2  16  -1    0.29    0.12
  -2  16  -1    0.22    0.11
  -2  16  -1    0.10    0.16
   2 -16   1   -0.09    0.21
  -3  16  -1    2.99    0.25
  -3  16  -1    2.77    0.21
  -3  16  -1    2.73    0.28
  -3  16  -1    2.65    0.24
  -3  16  -1    2.69    0.22
   3 -16   1    2.47    0.27
  -4  16  -1    0.58    0.12
  -4  16  -1    0.61    0.13
  -4  16  -1    0.74    0.15
  -4  16  -1    0.52    0.14
  -4  16  -1    0.19    0.16
   4 -16   1    0.44    0.14
  -5  16  -1    1.57    0.26
  -5  16  -1    1.47    0.23
  -5  16  -1    1.26    0.19
  -5  16  -1    1.01    0.14
  -5  16  -1    1.15    0.16
   5 -16   1    1.21    0.20
  -6  16  -1    1.28    0.19
  -6  16  -1    0.99    0.13
  -6  16  -1    1.28    0.16
   6 -16   1    1.11    0.14
  -7  16  -1    0.40    0.21
  -7  16  -1    0.32    0.16
  -7  16  -1    0.11    0.10
   7 -16   1    0.08    0.11
  -8  16  -1    0.01    0.09
   8 -16   1    0.01    0.10
  -9  16  -1    0.10    0.09
   9 -16   1    0.26    0.23
   9 -16   1    0.09    0.11
 -10  16  -1    1.72    0.18
  10 -16   1    1.48    0.18
  10 -16   1    1.63    0.18
  10 -16   1    1.51    0.21
 -11  16  -1    0.63    0.12
  11 -16   1    0.44    0.13
  11 -16   1    0.57    0.11
  11 -16   1    0.55    0.16
 -12  16  -1    0.19    0.11
  12 -16   1    0.15    0.17
  12 -16   1    0.26    0.14
  12 -16   1    0.23    0.10
  12 -16   1    0.63    0.17
  13 -16   1    0.94    0.15
  13 -16   1    0.88    0.15
  13 -16   1    0.73    0.11
  14 -16   1    0.17    0.14
  14 -16   1   -0.08    0.13
  14 -16   1    0.19    0.10
  15 -16   1    0.66    0.11
  15 -16   1    0.56    0.14
   4  15  -1    0.15    0.13
   4  15  -1   -0.04    0.11
   3  15  -1    0.40    0.12
   3  15  -1    0.22    0.16
   3  15  -1    0.55    0.12
   2  15  -1    2.14    0.20
   2  15  -1    1.87    0.19
   2  15  -1    2.19    0.22
   1  15  -1    1.05    0.14
   1  15  -1    1.20    0.20
   1  15  -1    1.51    0.22
   1  15  -1    1.02    0.14
   0  15  -1    0.27    0.18
   0  15  -1    0.05    0.12
   0  15  -1    0.10    0.11
   0  15  -1    0.11    0.12
  -1  15  -1    0.22    0.13
  -1  15  -1    0.25    0.18
  -1  15  -1    0.11    0.12
  -1  15  -1    0.23    0.13
  -1  15  -1    0.29    0.20
   1 -15   1    0.38    0.24
  -2  15  -1    0.17    0.12
  -2  15  -1    0.05    0.12
  -2  15  -1    0.56    0.16
  -2  15  -1    0.14    0.12
  -2  15  -1    0.25    0.17
   2 -15   1    0.27    0.17
  -3  15  -1    0.25    0.17
  -3  15  -1    0.37    0.14
  -3  15  -1    0.39    0.14
  -3  15  -1    0.37    0.15
  -3  15  -1    0.51    0.14
   3 -15   1    0.52    0.16
  -4  15  -1    3.98    0.26
  -4  15  -1    4.14    0.30
  -4  15  -1    3.95    0.28
  -4  15  -1    4.37    0.27
  -4  15  -1    4.09    0.33
   4 -15   1    4.11    0.28
  -5  15  -1    0.23    0.12
  -5  15  -1    0.22    0.11
  -5  15  -1    0.09    0.16
  -5  15  -1   -0.01    0.14
   5 -15   1    0.11    0.12
  -6  15  -1    4.66    0.28
  -6  15  -1    4.20    0.34
  -6  15  -1    4.79    0.32
  -6  15  -1    4.77    0.26
   6 -15   1    4.92    0.27
  -7  15  -1   -0.01    0.10
  -7  15  -1   -0.21    0.17
  -7  15  -1    0.14    0.21
   7 -15   1    0.33    0.27
   7 -15   1   -0.03    0.10
  -8  15  -1    6.49    0.42
  -8  15  -1    7.14    0.33
   8 -15   1    7.70    0.34
   8 -15   1    7.11    0.46
  -9  15  -1    0.26    0.11
   9 -15   1    0.18    0.12
   9 -15   1   -0.12    0.19
 -10  15  -1    2.64    0.21
  10 -15   1    2.40    0.29
  10 -15   1    3.07    0.21
  10 -15   1    2.33    0.21
  10 -15   1    2.84    0.28
 -11  15  -1    0.38    0.12
  11 -15   1    0.24    0.13
  11 -15   1    0.00    0.13
  11 -15   1    0.24    0.14
  11 -15   1    0.11    0.10
 -12  15  -1   -0.01    0.12
  12 -15   1   -0.02    0.11
  12 -15   1    0.08    0.09
  12 -15   1    0.14    0.13
 -13  15  -1    0.01    0.16
  13 -15   1    0.09    0.09
  13 -15   1    0.13    0.12
  13 -15   1   -0.11    0.10
  14 -15   1    0.30    0.10
  14 -15   1    0.26    0.12
  14 -15   1    0.51    0.11
  15 -15   1    0.90    0.14
  15 -15   1    1.39    0.18
  15 -15   1    0.83    0.13
  16 -15   1   -0.01    0.09
  16 -15   1    0.48    0.12
   5  14  -1    0.94    0.14
   5  14  -1    1.08    0.16
   4  14  -1   -0.10    0.17
   4  14  -1    0.22    0.11
   4  14  -1    0.03    0.12
   3  14  -1    3.34    0.22
   3  14  -1    3.08    0.25
   3  14  -1    2.72    0.23
   2  14  -1    0.82    0.14
   2  14  -1    0.79    0.14
   2  14  -1    0.90    0.20
   2  14  -1    0.98    0.15
   1  14  -1    0.10    0.14
   1  14  -1    0.13    0.13
   1  14  -1    0.16    0.12
   1  14  -1    0.31    0.17
   0  14  -1    0.66    0.19
   0  14  -1    0.65    0.14
   0  14  -1    0.68    0.15
   0  14  -1    0.62    0.15
  -1  14  -1    4.97    0.31
  -1  14  -1    5.00    0.30
  -1  14  -1    5.12    0.30
  -1  14  -1    4.79    0.36
  -1  14  -1    4.79    0.35
   1 -14   1    4.94    0.36
  -2  14  -1   12.07    0.51
  -2  14  -1   11.94    0.49
  -2  14  -1   13.25    0.50
  -2  14  -1   12.77    0.54
  -2  14  -1   12.52    0.51
   2 -14   1   12.20    0.50
  -3  14  -1    3.52    0.33
  -3  14  -1    3.94    0.27
  -3  14  -1    3.60    0.26
  -3  14  -1    3.85    0.29
  -3  14  -1    3.90    0.28
   3 -14   1    4.07    0.28
  -4  14  -1    6.95    0.34
  -4  14  -1    6.59    0.36
  -4  14  -1    7.04    0.33
  -4  14  -1    6.75    0.36
   4 -14   1    7.08    0.34
  -5  14  -1    0.22    0.13
  -5  14  -1    0.24    0.16
  -5  14  -1    0.47    0.16
  -5  14  -1    0.43    0.12
   5 -14   1    0.49    0.13
  -6  14  -1    2.58    0.22
  -6  14  -1    2.84    0.31
  -6  14  -1    2.67    0.25
  -6  14  -1    2.77    0.30
   6 -14   1    2.91    0.46
   6 -14   1    3.05    0.24
  -7  14  -1    0.03    0.17
  -7  14  -1   -0.06    0.21
  -7  14  -1    0.09    0.10
   7 -14   1    0.17    0.11
   7 -14   1   -0.19    0.20
  -8  14  -1   -0.08    0.20
  -8  14  -1    0.29    0.11
   8 -14   1    0.13    0.18
   8 -14   1    0.12    0.11
  -9  14  -1    0.28    0.12
   9 -14   1    0.36    0.17
   9 -14   1    0.10    0.17
   9 -14   1    0.35    0.12
 -10  14  -1    4.67    0.27
  10 -14   1    4.36    0.29
  10 -14   1    4.80    0.27
  10 -14   1    4.84    0.34
  10 -14   1    5.31    0.29
 -11  14  -1    2.36    0.23
  11 -14   1    2.52    0.27
  11 -14   1    2.81    0.22
  11 -14   1    2.74    0.21
  11 -14   1    2.39    0.25
 -12  14  -1    2.47    0.23
  12 -14   1    3.21    0.31
  12 -14   1    2.62    0.19
  12 -14   1    1.97    0.23
  12 -14   1    2.44    0.20
 -13  14  -1    1.63    0.21
  13 -14   1    2.30    0.17
  13 -14   1    2.09    0.19
  13 -14   1    2.21    0.22
  14 -14   1    7.84    0.35
  14 -14   1    8.51    0.34
  14 -14   1    7.40    0.30
  15 -14   1    0.80    0.12
  15 -14   1    1.10    0.18
  16 -14   1    0.21    0.11
  16 -14   1    0.12    0.15
  16 -14   1    0.22    0.08
   6  13  -1    0.70    0.19
   5  13  -1    4.56    0.24
   5  13  -1    3.47    0.33
   5  13  -1    3.91    0.26
   4  13  -1    0.31    0.16
   4  13  -1    0.26    0.13
   3  13  -1    0.39    0.19
   3  13  -1    0.75    0.14
   3  13  -1    0.62    0.16
   3  13  -1    0.53    0.13
   2  13  -1    0.01    0.13
   2  13  -1    0.08    0.17
   2  13  -1    0.05    0.13
   2  13  -1    0.02    0.13
   1  13  -1    3.33    0.27
   1  13  -1    3.19    0.26
   1  13  -1    3.37    0.27
   1  13  -1    3.24    0.32
   0  13  -1    0.57    0.15
   0  13  -1    0.65    0.19
   0  13  -1    0.67    0.14
   0  13  -1    0.73    0.16
   0  13  -1    0.59    0.21
  -1  13  -1    1.80    0.29
  -1  13  -1    2.32    0.28
  -1  13  -1    1.83    0.25
  -1  13  -1    2.00    0.24
  -2  13  -1    1.71    0.23
  -2  13  -1    1.42    0.21
  -2  13  -1    1.46    0.23
  -2  13  -1    1.53    0.24
  -2  13  -1    1.48    0.17
  -3  13  -1    1.35    0.22
  -3  13  -1    0.77    0.16
  -3  13  -1    0.93    0.16
  -3  13  -1    0.90    0.16
  -4  13  -1    0.30    0.13
  -4  13  -1    0.17    0.14
  -4  13  -1    0.45    0.12
  -4  13  -1    0.34    0.15
   4 -13   1    0.30    0.12
  -5  13  -1    1.78    0.26
  -5  13  -1    1.74    0.28
  -5  13  -1    1.83    0.22
  -5  13  -1    2.21    0.20
   5 -13   1    1.68    0.21
   5 -13   1    1.63    0.28
  -6  13  -1    0.41    0.19
  -6  13  -1    0.62    0.12
  -6  13  -1    0.63    0.17
  -6  13  -1    0.55    0.13
   6 -13   1    0.51    0.12
   6 -13   1    0.47    0.22
  -7  13  -1    1.27    0.20
  -7  13  -1    1.16    0.20
  -7  13  -1    1.02    0.25
   7 -13   1    1.10    0.20
   7 -13   1    1.53    0.19
  -8  13  -1   -0.02    0.21
  -8  13  -1    0.20    0.10
   8 -13   1   -0.01    0.15
   8 -13   1    0.02    0.14
   8 -13   1    0.05    0.10
  -9  13  -1    2.20    0.22
   9 -13   1    2.07    0.24
   9 -13   1    2.45    0.28
   9 -13   1    2.23    0.21
 -10  13  -1    9.57    0.40
  10 -13   1    9.77    0.42
  10 -13   1    9.82    0.40
  10 -13   1    9.94    0.46
  10 -13   1   10.39    0.41
 -11  13  -1    3.27    0.24
  11 -13   1    3.13    0.22
  11 -13   1    2.50    0.29
  11 -13   1    2.68    0.22
  11 -13   1    2.92    0.28
 -12  13  -1    0.58    0.14
  12 -13   1    0.35    0.22
  12 -13   1    0.55    0.12
  12 -13   1    0.49    0.14
  12 -13   1    0.39    0.11
  13 -13   1    2.26    0.18
  13 -13   1    2.68    0.23
  13 -13   1    2.27    0.20
  14 -13   1    0.07    0.08
  14 -13   1    0.19    0.11
  14 -13   1    0.15    0.12
 -15  13  -1   -0.10    0.14
  15 -13   1    0.12    0.12
  15 -13   1    0.30    0.11
  15 -13   1    0.11    0.07
 -16  13  -1    0.62    0.18
  16 -13   1    0.64    0.11
  16 -13   1    0.67    0.16
  16 -13   1    0.58    0.08
   7  12  -1    0.58    0.18
   6  12  -1   -0.03    0.14
   6  12  -1   -0.37    0.24
   6  12  -1    0.12    0.13
   5  12  -1    0.24    0.13
   5  12  -1    0.13    0.18
   5  12  -1   -0.21    0.11
   5  12  -1   -0.10    0.21
   4  12  -1    5.86    0.33
   4  12  -1    6.18    0.36
   4  12  -1    5.88    0.31
   4  12  -1    5.91    0.35
   3  12  -1    3.00    0.32
   3  12  -1    2.64    0.29
   3  12  -1    3.41    0.28
   3  12  -1    3.43    0.26
   2  12  -1    0.51    0.15
   2  12  -1    0.41    0.15
   2  12  -1    0.62    0.18
   2  12  -1    0.49    0.14
   1  12  -1    0.21    0.17
   1  12  -1    0.28    0.15
   1  12  -1    0.16    0.13
   1  12  -1    0.11    0.12
   0  12  -1    1.20    0.17
   0  12  -1    1.11    0.18
   0  12  -1    1.09    0.16
   0  12  -1    2.06    0.33
   0  12  -1    1.20    0.20
  -1  12  -1    0.60    0.14
  -1  12  -1    0.53    0.15
  -1  12  -1    0.82    0.15
  -1  12  -1    0.76    0.16
  -2  12  -1    1.89    0.25
  -2  12  -1    1.45    0.23
  -2  12  -1    1.99    0.23
  -2  12  -1    1.50    0.23
  -3  12  -1    0.19    0.12
  -3  12  -1    0.09    0.12
  -3  12  -1    0.22    0.13
  -3  12  -1    0.00    0.12
  -4  12  -1   13.23    0.51
  -4  12  -1   12.95    0.49
  -4  12  -1   13.18    0.53
  -4  12  -1   13.38    0.52
  -5  12  -1    8.39    0.40
  -5  12  -1    8.81    0.41
  -5  12  -1    8.78    0.38
  -5  12  -1    8.65    0.36
   5 -12   1    8.96    0.37
   5 -12   1    7.43    0.47
  -6  12  -1    9.03    0.39
  -6  12  -1    9.65    0.45
  -6  12  -1    9.20    0.45
  -6  12  -1    9.40    0.38
   6 -12   1    9.86    0.38
   6 -12   1    8.51    0.45
  -7  12  -1    1.77    0.19
  -7  12  -1    1.88    0.27
  -7  12  -1    1.51    0.22
   7 -12   1    1.96    0.19
   7 -12   1    1.87    0.26
   7 -12   1    1.36    0.20
  -8  12  -1    5.28    0.28
   8 -12   1    5.33    0.33
   8 -12   1    5.18    0.28
   8 -12   1    5.18    0.29
  -9  12  -1    8.48    0.36
   9 -12   1    8.43    0.40
   9 -12   1    8.73    0.37
   9 -12   1    8.48    0.36
 -10  12  -1    0.96    0.14
  10 -12   1    1.12    0.17
  10 -12   1    1.04    0.14
  10 -12   1    1.30    0.19
  10 -12   1    1.18    0.17
  10 -12   1    1.32    0.29
 -11  12  -1    0.06    0.13
  11 -12   1   -0.22    0.18
  11 -12   1    0.01    0.11
  11 -12   1    0.04    0.25
  11 -12   1   -0.22    0.13
  11 -12   1    0.04    0.10
 -12  12  -1    0.06    0.17
  12 -12   1    0.16    0.10
  12 -12   1    0.07    0.13
  12 -12   1    0.17    0.12
  12 -12   1    0.33    0.23
  13 -12   1    1.60    0.22
  13 -12   1    1.58    0.16
  13 -12   1    1.53    0.22
  13 -12   1    1.16    0.19
  14 -12   1    2.30    0.22
  14 -12   1    1.98    0.31
  14 -12   1    1.72    0.21
  14 -12   1    2.04    0.16
  15 -12   1    0.09    0.07
  15 -12   1    0.10    0.13
  15 -12   1    0.17    0.20
  15 -12   1    0.18    0.11
  16 -12   1    0.31    0.10
  16 -12   1    0.19    0.16
  16 -12   1    0.25    0.07
  17 -12   1    0.33    0.07
  17 -12   1    0.46    0.11
   7  11  -1    3.55    0.30
   7  11  -1    4.52    0.26
   6  11  -1    1.46    0.21
   6  11  -1    1.02    0.21
   6  11  -1    1.92    0.21
   6  11  -1    1.68    0.24
   5  11  -1    0.13    0.17
   5  11  -1    0.15    0.12
   5  11  -1   -0.17    0.13
   5  11  -1    0.12    0.16
   4  11  -1   10.66    0.44
   4  11  -1   10.16    0.47
   4  11  -1   10.91    0.48
   4  11  -1   10.45    0.47
   3  11  -1    0.84    0.15
   3  11  -1    0.81    0.18
   3  11  -1    0.66    0.18
   3  11  -1    0.73    0.16
   2  11  -1    5.39    0.30
   2  11  -1    5.15    0.32
   2  11  -1    5.24    0.34
   2  11  -1    5.43    0.34
   1  11  -1   10.60    0.46
   1  11  -1   10.01    0.47
   1  11  -1   10.55    0.46
   1  11  -1   10.68    0.44
   0  11  -1   19.08    0.72
   0  11  -1   20.24    0.70
   0  11  -1   19.25    0.71
   0  11  -1   19.70    0.72
   0  11  -1   19.60    0.70
  -1  11  -1    5.70    0.31
  -1  11  -1    5.27    0.34
  -1  11  -1    5.68    0.31
  -1  11  -1    5.54    0.31
  -2  11  -1    0.73    0.14
  -2  11  -1    0.67    0.14
  -2  11  -1    0.72    0.14
  -2  11  -1    0.62    0.13
  -3  11  -1    0.40    0.13
  -3  11  -1    0.43    0.13
  -3  11  -1    0.34    0.12
  -3  11  -1    0.42    0.12
  -4  11  -1    9.30    0.39
  -4  11  -1    9.12    0.42
  -4  11  -1    9.53    0.41
  -4  11  -1    9.54    0.38
   4 -11   1    8.80    0.53
  -5  11  -1   12.43    0.46
  -5  11  -1   12.36    0.51
  -5  11  -1   12.36    0.50
  -5  11  -1   12.02    0.45
   5 -11   1   11.35    0.53
  -6  11  -1    0.10    0.09
  -6  11  -1    0.25    0.12
  -6  11  -1   -0.12    0.16
   6 -11   1    0.09    0.16
   6 -11   1    0.11    0.10
   6 -11   1   -0.02    0.15
  -7  11  -1    0.11    0.20
  -7  11  -1    0.27    0.10
   7 -11   1    0.03    0.14
   7 -11   1    0.21    0.10
   7 -11   1    0.32    0.12
  -8  11  -1    1.84    0.20
   8 -11   1    2.13    0.20
   8 -11   1    1.89    0.20
   8 -11   1    2.16    0.26
  -9  11  -1    2.87    0.21
   9 -11   1    1.91    0.27
   9 -11   1    2.76    0.21
   9 -11   1    2.79    0.23
   9 -11   1    2.70    0.25
 -10  11  -1    1.35    0.21
  10 -11   1    1.37    0.19
  10 -11   1    1.16    0.21
  10 -11   1    1.42    0.19
  10 -11   1    1.79    0.25
  10 -11   1    1.21    0.15
 -11  11  -1    0.30    0.14
  11 -11   1    0.26    0.11
  11 -11   1    0.23    0.21
  11 -11   1    0.26    0.12
  11 -11   1    0.17    0.14
  11 -11   1    0.23    0.17
  11 -11   1    0.30    0.19
  12 -11   1    3.65    0.35
  12 -11   1    3.61    0.22
  12 -11   1    3.57    0.28
  12 -11   1    3.42    0.26
  13 -11   1    0.97    0.19
  13 -11   1    0.96    0.14
  13 -11   1    0.97    0.16
  13 -11   1    0.76    0.16
  14 -11   1    0.10    0.15
  14 -11   1    0.12    0.08
  14 -11   1    0.07    0.12
  14 -11   1   -0.01    0.12
  15 -11   1    4.98    0.30
  15 -11   1    5.12    0.30
  15 -11   1    5.10    0.28
  15 -11   1    5.03    0.23
  16 -11   1    1.53    0.21
  16 -11   1    1.97    0.26
  16 -11   1    1.99    0.14
  16 -11   1    1.94    0.19
 -17  11  -1    0.41    0.11
  17 -11   1    0.52    0.12
  17 -11   1    0.41    0.08
   8  10  -1    0.76    0.17
   7  10  -1    0.08    0.19
   7  10  -1    0.25    0.13
   7  10  -1    0.02    0.16
   7  10  -1    0.17    0.24
   6  10  -1    0.32    0.13
   6  10  -1    0.20    0.16
   6  10  -1   -0.13    0.18
   6  10  -1    0.03    0.14
   5  10  -1    3.60    0.31
   5  10  -1    3.99    0.34
   5  10  -1    3.74    0.27
   5  10  -1    4.50    0.32
   4  10  -1    4.52    0.35
   4  10  -1    4.82    0.32
   4  10  -1    5.05    0.33
   4  10  -1    4.80    0.29
   3  10  -1    0.22    0.16
   3  10  -1    0.20    0.13
   3  10  -1    0.15    0.13
   3  10  -1    0.33    0.15
   2  10  -1    0.29    0.16
   2  10  -1    0.01    0.11
   2  10  -1    0.06    0.13
   2  10  -1   -0.02    0.15
   1  10  -1    0.01    0.11
   1  10  -1    0.23    0.11
   1  10  -1    0.07    0.14
   1  10  -1   -0.11    0.12
   0  10  -1    7.37    0.34
   0  10  -1    7.20    0.35
   0  10  -1    6.74    0.36
   0  10  -1    6.99    0.35
   0  10  -1    6.00    0.41
  -1  10  -1   -0.03    0.11
  -1  10  -1   -0.04    0.15
  -1  10  -1    0.16    0.11
  -1  10  -1    0.31    0.11
  -2  10  -1    5.86    0.30
  -2  10  -1    6.05    0.31
  -2  10  -1    6.10    0.32
  -2  10  -1    5.49    0.31
  -3  10  -1   18.44    0.66
  -3  10  -1   18.07    0.62
  -3  10  -1   18.14    0.64
  -3  10  -1   17.27    0.62
  -3  10  -1   17.77    0.65
  -4  10  -1   43.38    1.36
  -4  10  -1   42.84    1.41
  -4  10  -1   43.83    1.33
  -4  10  -1   41.55    1.39
  -4  10  -1   42.32    1.34
   4 -10   1   40.69    1.43
  -5  10  -1    7.91    0.40
  -5  10  -1    7.81    0.32
  -5  10  -1    7.85    0.34
  -5  10  -1    8.24    0.38
  -5  10  -1    8.18    0.41
   5 -10   1    7.11    0.38
   5 -10   1    7.54    0.41
   5 -10   1    7.31    0.88
  -6  10  -1   21.04    0.69
  -6  10  -1   20.51    0.68
  -6  10  -1   19.43    0.76
  -6  10  -1   19.69    0.77
   6 -10   1   21.01    0.74
   6 -10   1   20.88    0.69
   6 -10   1   18.53    1.29
   6 -10   1   20.89    0.68
  -7  10  -1   10.56    0.57
   7 -10   1   12.40    0.50
   7 -10   1   12.78    0.45
   7 -10   1   11.61    1.36
   7 -10   1   12.64    0.45
  -8  10  -1    0.57    0.11
   8 -10   1    0.56    0.13
   8 -10   1    0.57    0.11
   8 -10   1    0.57    0.11
   8 -10   1   -0.03    0.23
  -9  10  -1    0.13    0.11
   9 -10   1    0.01    0.18
   9 -10   1    0.07    0.14
   9 -10   1   -0.04    0.10
   9 -10   1    0.08    0.12
   9 -10   1    0.01    0.09
 -10  10  -1    2.15    0.23
  10 -10   1    2.21    0.21
  10 -10   1    2.41    0.19
  10 -10   1    2.39    0.32
  10 -10   1    1.86    0.21
  10 -10   1    2.36    0.24
 -11  10  -1    1.39    0.19
  11 -10   1    1.44    0.18
  11 -10   1    1.59    0.25
  11 -10   1    1.30    0.21
  11 -10   1    1.57    0.18
  11 -10   1    1.38    0.20
  12 -10   1    1.68    0.19
  12 -10   1    1.53    0.23
  12 -10   1    1.49    0.24
  12 -10   1    1.61    0.21
  12 -10   1    1.73    0.25
  13 -10   1    2.27    0.26
  13 -10   1    2.14    0.26
  13 -10   1    2.58    0.28
  13 -10   1    2.75    0.20
  14 -10   1    3.04    0.26
  14 -10   1    3.13    0.26
  14 -10   1    3.39    0.20
  14 -10   1    2.88    0.25
  15 -10   1    0.15    0.11
  15 -10   1    0.19    0.09
  15 -10   1    0.05    0.15
  15 -10   1    0.13    0.13
  16 -10   1    0.38    0.08
  16 -10   1    0.54    0.13
  16 -10   1    0.41    0.12
  17 -10   1    1.80    0.14
   8   9  -1    0.62    0.15
   8   9  -1    0.55    0.21
   8   9  -1    0.55    0.19
   7   9  -1    0.89    0.22
   7   9  -1    0.89    0.18
   7   9  -1    1.30    0.18
   7   9  -1    1.51    0.22
   6   9  -1    9.95    0.46
   6   9  -1    9.51    0.44
   6   9  -1   10.01    0.41
   6   9  -1    9.06    0.48
   5   9  -1    1.46    0.22
   5   9  -1    1.69    0.21
   5   9  -1    1.60    0.26
   5   9  -1    1.69    0.26
   4   9  -1   38.49    1.28
   4   9  -1   37.19    1.23
   4   9  -1   37.11    1.22
   4   9  -1   37.59    1.25
   3   9  -1    0.16    0.13
   3   9  -1    0.01    0.14
   3   9  -1    0.22    0.13
   3   9  -1    0.16    0.11
   2   9  -1   30.75    1.04
   2   9  -1   30.34    1.02
   2   9  -1   31.27    1.06
   2   9  -1   31.02    1.01
   1   9  -1    6.12    0.31
   1   9  -1    5.93    0.33
   1   9  -1    6.32    0.33
   1   9  -1    6.07    0.34
   0   9  -1   12.97    0.49
   0   9  -1   12.36    0.48
   0   9  -1   12.95    0.47
   0   9  -1   10.41    0.54
  -1   9  -1    1.20    0.15
  -1   9  -1    1.21    0.19
  -1   9  -1    1.38    0.20
  -1   9  -1    1.60    0.22
   1  -9   1    0.96    0.28
  -2   9  -1    4.99    0.31
  -2   9  -1    5.61    0.30
  -2   9  -1    5.06    0.30
  -2   9  -1    5.56    0.31
   2  -9   1    6.13    0.61
   2  -9   1    4.64    0.49
  -3   9  -1    0.53    0.13
  -3   9  -1    0.40    0.13
  -3   9  -1    0.32    0.11
  -3   9  -1    0.38    0.12
   3  -9   1   -0.34    0.25
   3  -9   1    0.88    0.32
  -4   9  -1   72.35    2.12
  -4   9  -1   70.10    2.24
  -4   9  -1   66.79    2.20
  -4   9  -1   69.23    2.14
  -4   9  -1   66.22    2.11
   4  -9   1   69.42    2.36
   4  -9   1   70.65    2.33
  -5   9  -1   59.41    1.94
  -5   9  -1   61.11    2.04
  -5   9  -1   67.31    1.95
  -5   9  -1   64.62    2.06
   5  -9   1   64.18    2.05
   5  -9   1   62.38    1.95
   5  -9   1   64.38    2.22
   5  -9   1   64.85    2.19
  -6   9  -1    1.32    0.17
  -6   9  -1    1.49    0.21
  -6   9  -1    1.60    0.25
  -6   9  -1    1.33    0.21
   6  -9   1    1.74    0.51
   6  -9   1    1.52    0.18
   6  -9   1    1.37    0.17
   6  -9   1    1.53    0.20
   6  -9   1    1.11    0.35
  -7   9  -1    1.41    0.17
   7  -9   1    1.43    0.23
   7  -9   1    1.56    0.18
   7  -9   1    1.34    0.24
   7  -9   1    2.10    0.59
   7  -9   1    1.49    0.52
   7  -9   1    1.68    0.17
  -8   9  -1    3.06    0.22
   8  -9   1    2.97    0.20
   8  -9   1    3.21    0.24
   8  -9   1    2.69    0.21
   8  -9   1    3.06    0.34
  -9   9  -1   13.34    0.53
   9  -9   1   15.08    0.57
   9  -9   1   14.83    0.56
   9  -9   1   15.45    0.52
   9  -9   1   15.21    0.54
   9  -9   1   14.44    0.58
 -10   9  -1    0.42    0.15
  10  -9   1    0.75    0.11
  10  -9   1    0.73    0.16
  10  -9   1    0.59    0.14
  10  -9   1    0.68    0.12
  10  -9   1    0.44    0.20
  11  -9   1    7.40    0.35
  11  -9   1    7.28    0.38
  11  -9   1    7.58    0.32
  11  -9   1    7.51    0.37
  11  -9   1    7.02    0.37
  12  -9   1    0.91    0.16
  12  -9   1    1.03    0.16
  12  -9   1    0.90    0.23
  12  -9   1    0.93    0.15
  12  -9   1    0.87    0.12
  12  -9   1    1.15    0.18
  13  -9   1    0.52    0.15
  13  -9   1    0.43    0.10
  13  -9   1    0.45    0.21
  13  -9   1    0.41    0.15
  13  -9   1    0.38    0.15
  14  -9   1   -0.14    0.12
  14  -9   1    0.16    0.12
  14  -9   1    0.09    0.20
  14  -9   1    0.18    0.15
  14  -9   1    0.16    0.09
  15  -9   1    0.08    0.12
  15  -9   1    0.03    0.17
  15  -9   1    0.14    0.08
  15  -9   1    0.19    0.12
  16  -9   1    4.15    0.25
  16  -9   1    4.23    0.24
  16  -9   1    4.03    0.20
  17  -9   1    0.33    0.13
  17  -9   1    0.30    0.09
   9   8  -1    3.69    0.32
   9   8  -1    4.15    0.35
   8   8  -1    4.05    0.28
   8   8  -1    3.64    0.30
   8   8  -1    4.47    0.29
   8   8  -1    3.45    0.33
   8   8  -1    3.61    0.41
   7   8  -1    9.57    0.44
   7   8  -1    9.63    0.50
   7   8  -1   10.41    0.47
   7   8  -1   10.03    0.45
   7   8  -1   10.31    0.42
   7   8  -1    9.77    0.45
   6   8  -1   11.17    0.48
   6   8  -1   11.02    0.50
   6   8  -1   12.25    0.52
   6   8  -1   11.94    0.49
   6   8  -1   10.87    0.52
   6   8  -1   11.98    0.47
   5   8  -1   35.02    1.16
   5   8  -1   38.05    1.24
   5   8  -1   37.91    1.18
   5   8  -1   35.33    1.20
   5   8  -1   37.57    1.22
   5   8  -1   35.52    1.21
   4   8  -1    0.00    0.13
   4   8  -1   -0.02    0.10
   4   8  -1    0.06    0.15
   4   8  -1    0.00    0.13
   3   8  -1    5.98    0.35
   3   8  -1    6.84    0.36
   3   8  -1    7.21    0.34
   3   8  -1    7.20    0.32
   2   8  -1    0.12    0.12
   2   8  -1    0.01    0.13
   2   8  -1   -0.10    0.10
   2   8  -1    0.36    0.14
   1   8  -1    3.61    0.23
   1   8  -1    3.28    0.26
   1   8  -1    3.22    0.27
   1   8  -1    3.14    0.25
  -1  -8   1    3.45    0.39
  -1  -8   1    2.66    0.40
   0   8  -1    7.70    0.36
   0   8  -1    8.11    0.34
   0   8  -1    8.33    0.38
   0  -8   1    7.54    0.49
   0  -8   1    7.40    0.44
  -1   8  -1    5.11    0.29
  -1   8  -1    4.96    0.29
  -1   8  -1    4.93    0.30
  -1   8  -1    4.46    0.30
   1  -8   1    6.07    0.44
   1  -8   1    5.00    0.37
  -2   8  -1   31.98    1.08
  -2   8  -1   32.74    1.14
   2  -8   1   36.85    1.23
   2  -8   1   34.77    1.19
  -3   8  -1   30.14    1.02
   3  -8   1   32.24    1.13
   3  -8   1   32.41    1.16
  -4   8  -1    0.09    0.10
  -4   8  -1    0.10    0.13
   4  -8   1    0.24    0.26
   4  -8   1    0.16    0.18
  -5   8  -1  124.52    3.48
   5  -8   1  106.18    3.69
   6  -8   1   19.06    0.70
   6  -8   1   19.90    0.66
   6  -8   1   20.02    0.88
  -7   8  -1    0.27    0.10
   7  -8   1    0.07    0.13
   7  -8   1   -0.13    0.36
   7  -8   1    0.19    0.10
   7  -8   1    0.84    0.39
   7  -8   1   -0.02    0.09
   7  -8   1    0.31    0.19
  -8   8  -1   10.27    0.40
   8  -8   1   10.19    0.38
   8  -8   1    9.75    0.42
   8  -8   1    9.80    0.44
   8  -8   1   10.27    0.39
  -9   8  -1    0.05    0.12
   9  -8   1   -0.01    0.09
   9  -8   1   -0.14    0.08
   9  -8   1    0.15    0.19
   9  -8   1   -0.04    0.13
   9  -8   1    0.33    0.56
   9  -8   1    0.22    0.11
 -10   8  -1    5.53    0.38
  10  -8   1    5.62    0.29
  10  -8   1    6.09    0.32
  10  -8   1    4.97    0.39
  10  -8   1    5.80    0.27
  10  -8   1    5.81    0.32
  10  -8   1    5.45    0.32
  11  -8   1    2.95    0.27
  11  -8   1    2.74    0.25
  11  -8   1    2.48    0.26
  11  -8   1    2.79    0.24
  11  -8   1    2.55    0.32
  11  -8   1    2.82    0.20
  12  -8   1    0.11    0.13
  12  -8   1   -0.05    0.09
  12  -8   1   -0.05    0.16
  12  -8   1   -0.04    0.14
  12  -8   1   -0.13    0.13
  12  -8   1   -0.05    0.14
  13  -8   1   11.02    0.48
  13  -8   1   11.18    0.42
  13  -8   1   10.71    0.45
  13  -8   1   11.57    0.48
  13  -8   1   10.28    0.46
  14  -8   1    2.47    0.30
  14  -8   1    3.08    0.27
  14  -8   1    2.95    0.19
  14  -8   1    3.04    0.23
  14  -8   1    3.00    0.25
  15  -8   1    0.00    0.19
  15  -8   1    0.09    0.11
  15  -8   1   -0.01    0.11
  15  -8   1    0.09    0.16
  15  -8   1    0.22    0.09
  16  -8   1    4.55    0.32
  16  -8   1    4.45    0.26
  16  -8   1    4.47    0.24
  16  -8   1    4.24    0.21
  17  -8   1    0.39    0.11
  17  -8   1    0.44    0.11
  10   7  -1    0.29    0.19
  10   7  -1    1.03    0.16
   9   7  -1    0.81    0.16
   9   7  -1    0.92    0.19
   9   7  -1    0.83    0.15
   9   7  -1    1.00    0.16
   8   7  -1   33.12    1.09
   8   7  -1   32.84    1.04
   8   7  -1   32.47    1.12
   8   7  -1   32.08    1.06
   8   7  -1   31.22    1.11
   8   7  -1   33.40    1.08
   7   7  -1    1.76    0.25
   7   7  -1    2.15    0.26
   7   7  -1    2.10    0.24
   7   7  -1    1.87    0.24
   7   7  -1    2.30    0.30
   7   7  -1    2.07    0.25
   6   7  -1    8.91    0.43
   6   7  -1    9.33    0.47
   6   7  -1    9.58    0.42
   6   7  -1    8.91    0.40
   6   7  -1    9.95    0.41
   6   7  -1    9.87    0.45
   5   7  -1    8.22    0.43
   5   7  -1    9.16    0.42
   5   7  -1    8.77    0.38
   5   7  -1    8.75    0.37
   5   7  -1    7.85    0.42
   5   7  -1    8.81    0.39
   4   7  -1    0.64    0.13
   4   7  -1    0.92    0.19
   4   7  -1    0.62    0.14
   4   7  -1    0.59    0.17
   4   7  -1    0.50    0.11
   4   7  -1    0.44    0.17
   3   7  -1   10.64    0.47
   3   7  -1   11.32    0.43
   3   7  -1   10.59    0.45
   3   7  -1   11.42    0.46
   2   7  -1    4.38    0.29
   2   7  -1    4.42    0.29
   2   7  -1    4.11    0.31
   2   7  -1    4.41    0.26
   1   7  -1   34.06    1.14
   1   7  -1   31.91    1.10
   1   7  -1   34.36    1.09
  -1  -7   1   35.63    1.14
  -1  -7   1   35.15    1.14
  -1  -7   1   33.89    1.36
   0  -7   1    0.57    0.15
   0  -7   1    0.49    0.14
   1  -7   1    0.27    0.12
   1  -7   1    0.43    0.15
   2  -7   1   13.60    0.54
   2  -7   1   13.07    0.56
   3  -7   1    7.59    0.38
   3  -7   1    7.40    0.41
   4  -7   1   62.18    2.04
   4  -7   1   62.48    2.03
  -5   7  -1    6.37    0.40
   5  -7   1    6.34    0.43
   5  -7   1    5.90    0.39
  -6   7  -1    0.93    0.12
  -6   7  -1    1.15    0.26
   6  -7   1    1.05    0.17
   6  -7   1    0.61    0.19
   6  -7   1    1.17    0.18
   6  -7   1    0.91    0.22
  -7   7  -1   57.29    1.78
  -7   7  -1   60.44    2.01
   7  -7   1   59.47    2.00
   7  -7   1   59.12    2.01
   7  -7   1   58.66    1.77
   7  -7   1   54.95    1.82
   7  -7   1   55.44    1.78
   7  -7   1   56.97    1.86
  -8   7  -1    3.76    0.26
   8  -7   1    3.12    0.37
   8  -7   1    3.10    0.54
   8  -7   1    3.48    0.20
   8  -7   1    3.46    0.23
   8  -7   1    3.18    0.26
   8  -7   1    3.57    0.25
  -9   7  -1   25.47    0.91
   9  -7   1   27.03    0.93
   9  -7   1   28.92    0.88
   9  -7   1   27.58    0.93
   9  -7   1   24.07    1.30
   9  -7   1   27.19    0.89
   9  -7   1   28.48    0.91
   9  -7   1   27.70    0.92
  10  -7   1    4.84    0.33
  10  -7   1    3.78    0.28
  10  -7   1    4.95    0.28
  10  -7   1    4.33    0.28
  10  -7   1    4.22    0.23
  11  -7   1    0.16    0.12
  11  -7   1    0.30    0.10
  11  -7   1    0.33    0.14
  11  -7   1    0.28    0.13
  11  -7   1    0.21    0.14
  11  -7   1    0.22    0.13
  12  -7   1    9.16    0.40
  12  -7   1    8.83    0.39
  12  -7   1    8.84    0.41
  12  -7   1    8.96    0.36
  12  -7   1    9.22    0.42
  12  -7   1    8.76    0.43
  13  -7   1    3.80    0.23
  13  -7   1    3.60    0.27
  13  -7   1    3.99    0.34
  13  -7   1    3.75    0.29
  13  -7   1    3.88    0.28
  14  -7   1    2.26    0.22
  14  -7   1    2.30    0.18
  14  -7   1    1.75    0.23
  14  -7   1    2.09    0.32
  14  -7   1    1.89    0.22
  15  -7   1    3.32    0.24
  15  -7   1    3.28    0.22
  15  -7   1    3.34    0.25
  15  -7   1    3.22    0.20
  16  -7   1    2.02    0.18
  16  -7   1    1.68    0.17
  16  -7   1    1.67    0.21
  17  -7   1    0.75    0.11
  12   6  -1    0.31    0.17
  11   6  -1    1.20    0.14
  11   6  -1    1.17    0.22
  11   6  -1    1.52    0.18
  10   6  -1    2.42    0.26
  10   6  -1    2.16    0.21
  10   6  -1    2.26    0.25
   9   6  -1    0.58    0.14
   9   6  -1    0.73    0.15
   9   6  -1    0.36    0.14
   9   6  -1    0.37    0.17
   8   6  -1    0.12    0.15
   8   6  -1    0.22    0.15
   8   6  -1    0.08    0.13
   8   6  -1    0.03    0.21
   8   6  -1   -0.05    0.24
   8   6  -1    0.03    0.13
   7   6  -1    6.24    0.38
   7   6  -1    5.71    0.43
   7   6  -1    5.81    0.32
   7   6  -1    6.01    0.33
   7   6  -1    5.46    0.33
   7   6  -1    5.77    0.30
   6   6  -1    9.97    0.42
   6   6  -1    9.45    0.45
   6   6  -1    9.71    0.40
   6   6  -1    9.70    0.41
   6   6  -1    9.73    0.47
   6   6  -1    9.33    0.40
   5   6  -1    4.15    0.30
   5   6  -1    3.96    0.27
   5   6  -1    4.09    0.29
   5   6  -1    4.21    0.33
   5   6  -1    3.65    0.26
   5   6  -1    4.13    0.26
   4   6  -1   36.09    1.17
   4   6  -1   35.03    1.14
   4   6  -1   34.32    1.15
   4   6  -1   33.76    1.15
   4   6  -1   36.49    1.12
   4   6  -1   33.89    1.10
   3   6  -1   21.55    0.74
   3   6  -1   19.98    0.72
   3   6  -1   21.15    0.69
   3   6  -1   19.47    0.72
   2   6  -1   38.67    1.22
  -2  -6   1   37.93    1.44
  -1  -6   1    0.23    0.09
  -1  -6   1    0.12    0.10
  -1  -6   1    0.16    0.16
   0  -6   1   40.59    1.29
   0  -6   1   38.92    1.28
   1  -6   1    9.15    0.37
   1  -6   1    9.36    0.39
   2  -6   1   31.40    1.05
   2  -6   1   30.73    1.03
  -3   6  -1    8.92    0.38
   3  -6   1    9.15    0.39
   3  -6   1    9.33    0.41
  -4   6  -1    5.11    0.30
   4  -6   1    4.96    0.32
  -5   6  -1   66.60    2.13
   5  -6   1   66.44    2.13
   5  -6   1   63.57    2.12
  -6   6  -1    1.25    0.21
   6  -6   1    1.03    0.19
   6  -6   1    0.91    0.18
  -7   6  -1    3.23    0.44
   7  -6   1    3.25    0.23
   7  -6   1    3.93    0.45
   7  -6   1    3.91    0.39
   7  -6   1    2.92    0.25
   7  -6   1    4.20    0.44
   7  -6   1    3.74    0.20
   7  -6   1    3.26    0.24
   7  -6   1    3.06    0.27
   8  -6   1   74.50    2.38
   8  -6   1   73.14    2.28
   8  -6   1   75.20    2.64
   8  -6   1   76.37    2.34
   8  -6   1   71.13    2.32
   8  -6   1   73.44    2.32
   8  -6   1   77.04    2.27
   9  -6   1    0.02    0.44
   9  -6   1    0.11    0.11
   9  -6   1    0.19    0.09
   9  -6   1   -0.06    0.11
   9  -6   1   -0.01    0.13
   9  -6   1    0.13    0.12
   9  -6   1    0.02    0.11
  10  -6   1    2.44    0.24
  10  -6   1    2.82    0.19
  10  -6   1    3.07    0.24
  10  -6   1    2.98    0.23
  10  -6   1    2.83    0.24
  10  -6   1    2.92    0.26
  10  -6   1    3.04    0.25
  11  -6   1    1.69    0.25
  11  -6   1    2.02    0.23
  11  -6   1    1.81    0.22
  11  -6   1    1.46    0.22
  11  -6   1    1.57    0.21
  11  -6   1    1.61    0.19
  11  -6   1    1.83    0.26
  12  -6   1   19.57    0.71
  12  -6   1   20.14    0.72
  12  -6   1   20.19    0.68
  12  -6   1   20.80    0.71
  12  -6   1   20.31    0.76
  12  -6   1   20.61    0.72
  12  -6   1   20.49    0.74
  13  -6   1    0.55    0.21
  13  -6   1    0.57    0.13
  13  -6   1    0.59    0.16
  13  -6   1    0.52    0.11
  13  -6   1    0.53    0.14
  14  -6   1   26.36    0.91
  14  -6   1   25.59    0.86
  14  -6   1   26.77    0.92
  14  -6   1   25.43    0.85
  14  -6   1   25.66    0.84
  15  -6   1    1.83    0.18
  15  -6   1    1.87    0.19
  15  -6   1    2.15    0.19
  15  -6   1    1.70    0.23
  16  -6   1    1.14    0.13
  16  -6   1    1.29    0.21
  16  -6   1    1.29    0.16
  17  -6   1    0.05    0.10
  12   5  -1    0.53    0.12
  12   5  -1    0.00    0.15
  11   5  -1    4.58    0.26
  11   5  -1    4.74    0.27
  11   5  -1    4.55    0.29
  10   5  -1    3.65    0.24
  10   5  -1    3.48    0.25
  10   5  -1    3.72    0.27
   9   5  -1    6.62    0.35
   9   5  -1    5.66    0.56
   9   5  -1    6.71    0.32
   9   5  -1    6.68    0.38
   9   5  -1    6.59    0.33
   8   5  -1    1.26    0.16
   8   5  -1    1.33    0.24
   8   5  -1    1.23    0.15
   8   5  -1    1.31    0.18
   8   5  -1    1.79    0.24
   8   5  -1    1.85    0.26
   7   5  -1    4.88    0.37
   7   5  -1    4.77    0.27
   7   5  -1    4.94    0.30
   7   5  -1    4.76    0.39
   7   5  -1    5.35    0.30
   7   5  -1    4.99    0.31
   6   5  -1   10.65    0.50
   6   5  -1   11.64    0.45
   6   5  -1   11.94    0.46
   6   5  -1   11.55    0.50
   6   5  -1   11.28    0.44
   6   5  -1   11.74    0.45
   5   5  -1   13.10    0.55
   5   5  -1   13.70    0.52
   5   5  -1   13.95    0.55
   5   5  -1   13.38    0.52
   5   5  -1   14.33    0.51
   5   5  -1   13.55    0.50
   4   5  -1    8.45    0.35
   4   5  -1    7.49    0.41
   4   5  -1    8.09    0.40
   4   5  -1    7.72    0.36
  -3  -5   1    5.24    0.48
  -2  -5   1    5.59    0.36
  -1  -5   1    4.48    0.20
  -1  -5   1    4.57    0.21
  -1  -5   1    4.30    0.28
   0  -5   1    2.81    0.16
   0  -5   1    2.74    0.17
   1  -5   1   45.13    1.42
   1  -5   1   43.82    1.41
   2  -5   1   32.01    1.04
   2  -5   1   31.19    1.03
  -3   5  -1    2.18    0.17
   3  -5   1    2.30    0.17
   3  -5   1    2.36    0.19
  -4   5  -1   64.99    2.05
   4  -5   1   63.69    2.05
  -5   5  -1  246.88    7.54
   5  -5   1  245.54    7.54
   5  -5   1  244.33    7.54
  -6   5  -1    2.83    0.31
   6  -5   1    3.15    0.30
   6  -5   1    2.87    0.29
  -7   5  -1    0.20    0.23
   7  -5   1    0.29    0.19
   7  -5   1    0.10    0.10
   7  -5   1    0.30    0.12
   7  -5   1    0.22    0.13
   7  -5   1    0.11    0.18
   7  -5   1    0.31    0.13
   7  -5   1    0.35    0.19
   8  -5   1   23.15    0.81
   8  -5   1   25.47    0.83
   8  -5   1   24.30    1.05
   8  -5   1   24.34    0.85
   8  -5   1   24.80    0.83
   8  -5   1   24.91    0.79
   8  -5   1   24.76    0.83
   9  -5   1    3.88    0.22
   9  -5   1    4.09    0.27
   9  -5   1    4.05    0.27
   9  -5   1    4.89    0.74
   9  -5   1    4.19    0.26
   9  -5   1    3.92    0.27
   9  -5   1    4.17    0.27
   9  -5   1    4.21    0.26
  10  -5   1    5.15    0.30
  10  -5   1    5.50    0.32
  10  -5   1    5.83    0.30
  10  -5   1    5.60    0.30
  10  -5   1    5.46    0.28
  10  -5   1    5.28    0.26
  11  -5   1    1.16    0.19
  11  -5   1    1.22    0.17
  11  -5   1    1.30    0.21
  11  -5   1    1.12    0.15
  11  -5   1    1.23    0.21
  11  -5   1    1.29    0.21
  11  -5   1    1.02    0.13
  12  -5   1    1.18    0.27
  12  -5   1    1.36    0.17
  12  -5   1    1.52    0.19
  12  -5   1    1.41    0.21
  12  -5   1    1.14    0.18
  12  -5   1    1.43    0.21
  12  -5   1    1.60    0.22
  13  -5   1    0.97    0.23
  13  -5   1    1.15    0.18
  13  -5   1    1.10    0.15
  13  -5   1    0.88    0.14
  13  -5   1    0.93    0.13
  13  -5   1    1.17    0.16
  14  -5   1    0.76    0.12
  14  -5   1    0.83    0.16
  14  -5   1    0.81    0.13
  14  -5   1    0.75    0.12
  15  -5   1    2.00    0.19
  15  -5   1    1.99    0.18
  15  -5   1    2.30    0.21
  16  -5   1    0.23    0.10
  17  -5   1    0.31    0.09
  13   4  -1    2.66    0.19
  13   4  -1    2.00    0.25
  12   4  -1    1.09    0.17
  12   4  -1    1.25    0.18
  12   4  -1    1.23    0.15
  11   4  -1    2.38    0.21
  11   4  -1    2.63    0.22
  11   4  -1    2.19    0.24
  10   4  -1    0.05    0.12
  10   4  -1    0.08    0.13
  10   4  -1    0.14    0.12
   9   4  -1    0.07    0.13
   9   4  -1    0.11    0.26
   9   4  -1    0.12    0.12
   9   4  -1    0.16    0.20
   9   4  -1   -0.14    0.12
   8   4  -1    0.15    0.13
   8   4  -1    0.05    0.12
   8   4  -1    0.02    0.11
   8   4  -1    0.07    0.17
   8   4  -1   -0.02    0.22
   7   4  -1    3.03    0.28
   7   4  -1    2.83    0.35
   7   4  -1    2.73    0.35
   7   4  -1    2.27    0.21
   7   4  -1    2.79    0.23
   7   4  -1    2.66    0.23
   6   4  -1    9.22    0.46
   6   4  -1    9.45    0.38
   6   4  -1    9.57    0.41
   6   4  -1    9.54    0.47
   6   4  -1    9.74    0.39
   6   4  -1   10.00    0.40
   5   4  -1    3.76    0.27
   5   4  -1    2.98    0.24
   5   4  -1    3.58    0.38
   5   4  -1    3.37    0.33
   5   4  -1    3.36    0.25
   5   4  -1    3.00    0.26
  -4  -4   1  373.57   12.10
  -3  -4   1   50.61    1.76
  -2  -4   1   25.92    0.94
  -1  -4   1    2.44    0.13
  -1  -4   1    1.91    0.17
  -1  -4   1    2.26    0.12
   0  -4   1    4.11    0.16
   0  -4   1    2.93    0.16
   1  -4   1    2.39    0.13
   1  -4   1    2.47    0.15
  -2   4  -1   18.93    0.64
   2  -4   1   18.90    0.64
   2  -4   1   18.95    0.64
  -3   4  -1   45.57    1.46
   3  -4   1   45.61    1.46
   3  -4   1   46.31    1.47
  -4   4  -1    1.33    0.15
   4  -4   1    1.48    0.16
   4  -4   1    1.42    0.15
  -5   4  -1  644.98   19.88
   5  -4   1  661.71   19.88
   5  -4   1  658.30   19.88
  -6   4  -1   58.03    1.87
   6  -4   1   56.61    1.86
   6  -4   1   58.45    1.86
   6  -4   1   56.78    1.98
  -7   4  -1   18.03    0.72
   7  -4   1   17.27    0.69
   7  -4   1   17.04    0.62
   7  -4   1   16.22    0.63
   7  -4   1   17.40    0.70
   7  -4   1   17.82    0.76
   8  -4   1   10.53    0.42
   8  -4   1   10.51    0.66
   8  -4   1   10.72    0.43
   8  -4   1   10.76    0.43
   8  -4   1   10.95    0.61
   8  -4   1   10.62    0.44
   8  -4   1   10.65    0.42
   8  -4   1   10.51    0.40
   8  -4   1   10.15    0.43
   9  -4   1    3.18    0.23
   9  -4   1    2.35    0.44
   9  -4   1    3.25    0.26
   9  -4   1    2.80    0.23
   9  -4   1    3.08    0.23
   9  -4   1    3.24    0.20
   9  -4   1    3.27    0.24
   9  -4   1    2.24    0.27
  10  -4   1    3.36    0.27
  10  -4   1    3.04    0.29
  10  -4   1    2.92    0.22
  10  -4   1    2.79    0.22
  10  -4   1    2.87    0.24
  10  -4   1    2.98    0.24
  10  -4   1    2.52    0.21
  11  -4   1    7.85    0.35
  11  -4   1    7.87    0.36
  11  -4   1    7.53    0.41
  11  -4   1    7.54    0.34
  11  -4   1    7.49    0.38
  11  -4   1    7.43    0.36
  11  -4   1    7.59    0.35
  11  -4   1    7.13    0.50
  12  -4   1    6.16    0.31
  12  -4   1    6.51    0.32
  12  -4   1    5.78    0.30
  12  -4   1    5.87    0.31
  12  -4   1    5.41    0.42
  12  -4   1    6.19    0.36
  13  -4   1    0.85    0.27
  13  -4   1    1.20    0.16
  13  -4   1    0.98    0.14
  13  -4   1    0.95    0.18
  13  -4   1    1.28    0.19
  13  -4   1    1.43    0.20
  14  -4   1    2.08    0.20
  14  -4   1    2.19    0.26
  14  -4   1    2.15    0.23
  14  -4   1    1.70    0.19
  14  -4   1    2.21    0.19
  15  -4   1    0.30    0.10
  15  -4   1    0.33    0.10
  16  -4   1    0.31    0.10
  16  -4   1    0.35    0.10
  14   3  -1    2.13    0.17
  14   3  -1    1.76    0.18
  13   3  -1    0.20    0.09
  13   3  -1   -0.26    0.16
  13   3  -1    0.26    0.12
  12   3  -1    0.36    0.12
  12   3  -1    0.15    0.10
  12   3  -1    0.11    0.14
  11   3  -1    0.73    0.15
  11   3  -1    0.87    0.15
  11   3  -1    0.86    0.14
  10   3  -1    1.01    0.14
  10   3  -1    1.08    0.15
  10   3  -1    1.32    0.21
   9   3  -1   23.31    0.81
   9   3  -1   23.83    0.78
   9   3  -1   24.37    0.81
   9   3  -1   22.32    0.89
   8   3  -1   20.58    0.70
   8   3  -1   19.83    0.66
   8   3  -1   20.24    0.69
   8   3  -1   18.82    0.75
   8   3  -1   18.77    0.71
   7   3  -1    0.36    0.20
   7   3  -1    0.06    0.11
   7   3  -1   -0.15    0.11
   7   3  -1   -0.01    0.16
   7   3  -1    0.07    0.10
   6   3  -1    3.79    0.38
   6   3  -1    4.16    0.25
   6   3  -1    4.21    0.26
   6   3  -1    4.03    0.32
   6   3  -1    4.04    0.25
  -5  -3   1    1.16    0.26
  -4  -3   1    3.70    0.33
  -3  -3   1    3.40    0.23
  -2  -3   1  104.20    3.41
  -1  -3   1    3.04    0.13
  -1  -3   1    3.15    0.17
  -1  -3   1    3.21    0.13
   0  -3   1   57.01    1.75
   0  -3   1   56.48    1.75
  -1   3  -1   20.19    0.64
   1  -3   1   19.56    0.64
   1  -3   1   19.06    0.63
  -2   3  -1   68.09    2.09
  -2   3  -1   67.16    2.09
  -3   3  -1   89.85    2.78
  -3   3  -1   89.83    2.78
   3  -3   1   89.65    2.78
   3  -3   1   91.08    2.79
  -4   3  -1   26.18    0.86
  -4   3  -1   26.10    0.86
   4  -3   1   25.84    0.86
   4  -3   1   24.96    0.85
  -5   3  -1   58.04    1.86
   5  -3   1   58.60    1.87
   5  -3   1   59.53    1.86
   5  -3   1   58.78    1.98
  -6   3  -1   18.01    0.66
   6  -3   1   17.20    0.64
   6  -3   1   17.41    0.70
   7  -3   1    0.44    0.19
   7  -3   1    0.77    0.17
   7  -3   1    0.52    0.11
   7  -3   1    0.44    0.12
   7  -3   1    0.32    0.17
   7  -3   1    0.34    0.14
   8  -3   1    3.22    0.34
   8  -3   1    3.11    0.27
   8  -3   1    2.45    0.30
   8  -3   1    3.06    0.22
   8  -3   1    2.43    0.28
   8  -3   1    2.75    0.23
   8  -3   1    2.83    0.23
   8  -3   1    3.25    0.23
   8  -3   1    3.03    0.24
   8  -3   1    2.76    0.44
   9  -3   1   11.21    0.43
   9  -3   1   11.46    0.46
   9  -3   1   10.96    0.42
   9  -3   1   10.80    0.44
   9  -3   1   10.59    0.47
   9  -3   1   11.43    0.43
   9  -3   1   11.31    0.87
   9  -3   1   11.13    0.44
  10  -3   1    0.33    0.11
  10  -3   1    0.25    0.17
  10  -3   1    0.20    0.10
  10  -3   1    0.23    0.11
  10  -3   1    0.36    0.13
  10  -3   1    0.33    0.13
  10  -3   1    0.06    0.23
  11  -3   1    7.12    0.33
  11  -3   1    6.71    0.34
  11  -3   1    7.02    0.36
  11  -3   1    6.41    0.41
  11  -3   1    6.86    0.33
  11  -3   1    5.82    0.49
  11  -3   1    6.70    0.33
  12  -3   1   23.80    0.82
  12  -3   1   23.71    0.80
  12  -3   1   24.34    0.81
  12  -3   1   24.53    0.87
  12  -3   1   23.09    0.89
  12  -3   1   23.73    0.83
  13  -3   1    0.01    0.15
  13  -3   1    0.21    0.14
  13  -3   1    0.10    0.12
  13  -3   1    0.21    0.11
  13  -3   1    0.31    0.14
  14  -3   1    2.35    0.20
  14  -3   1    2.31    0.19
  14  -3   1    2.49    0.20
  15  -3   1    0.37    0.10
  15  -3   1    0.20    0.09
  16  -3   1    1.07    0.14
  16  -3   1    1.23    0.15
  14   2  -1    6.25    0.36
  14   2  -1    7.82    0.32
  14   2  -1    7.90    0.30
  13   2  -1    0.03    0.14
  13   2  -1   -0.12    0.10
  13   2  -1   -0.07    0.09
  12   2  -1    0.14    0.13
  12   2  -1   -0.21    0.09
  12   2  -1   -0.02    0.11
  11   2  -1    0.83    0.13
  11   2  -1    0.86    0.15
  11   2  -1    0.90    0.15
  10   2  -1   -0.01    0.10
  10   2  -1    0.08    0.12
  10   2  -1    0.12    0.12
   9   2  -1    4.39    0.26
   9   2  -1    4.36    0.26
   9   2  -1    4.53    0.27
   8   2  -1    0.86    0.12
   8   2  -1    0.66    0.13
   8   2  -1    0.69    0.12
   8   2  -1    0.84    0.25
   7   2  -1    0.68    0.12
   7   2  -1    0.51    0.22
   7   2  -1    0.82    0.22
   7   2  -1    0.60    0.12
   7   2  -1    0.73    0.12
   7   2  -1    0.59    0.20
   6   2  -1    3.99    0.25
   6   2  -1    3.90    0.26
   6   2  -1    4.37    0.25
  -6  -2   1    4.95    0.51
   5   2  -1    2.37    0.25
  -5  -2   1    2.28    0.32
   4   2  -1    0.17    0.09
  -4  -2   1    0.22    0.11
   3   2  -1   15.01    0.57
  -3  -2   1   15.72    0.58
  -2  -2   1  393.71   12.63
  -1  -2   1    6.46    0.26
   0  -2   1   95.82    2.97
   0  -2   1   99.76    2.98
  -1   2  -1    6.19    0.22
  -1   2  -1    6.18    0.22
   1  -2   1    5.98    0.22
   1  -2   1    6.40    0.22
  -2   2  -1    9.18    0.32
   2  -2   1    9.20    0.32
   2  -2   1    8.96    0.32
  -3   2  -1  129.04    3.94
  -3   2  -1  128.59    3.93
   3  -2   1  130.40    3.94
   3  -2   1  126.49    3.93
  -4   2  -1   11.78    0.41
  -4   2  -1   12.05    0.42
   4  -2   1   11.75    0.45
   4  -2   1   11.79    0.41
   4  -2   1    9.53    0.41
  -5   2  -1   25.11    0.82
   5  -2   1   24.61    0.88
   5  -2   1   24.06    0.81
   5  -2   1   23.93    0.82
  -6   2  -1  116.29    3.64
   6  -2   1  116.80    3.87
   6  -2   1  117.25    3.62
   6  -2   1  118.99    3.64
   7  -2   1    0.19    0.17
   7  -2   1    0.23    0.13
   7  -2   1    0.03    0.14
   7  -2   1    0.33    0.12
   7  -2   1    0.38    0.15
   7  -2   1    0.17    0.18
   7  -2   1    0.12    0.10
   8  -2   1    7.32    0.31
   8  -2   1    6.01    0.37
   8  -2   1    5.57    0.33
   8  -2   1    7.03    0.35
   8  -2   1    6.59    0.32
   8  -2   1    6.56    0.32
   8  -2   1    7.75    0.56
   8  -2   1    6.64    0.31
   9  -2   1    0.15    0.22
   9  -2   1    0.09    0.11
   9  -2   1   -0.22    0.49
   9  -2   1    0.01    0.09
   9  -2   1   -0.06    0.09
   9  -2   1    0.03    0.14
   9  -2   1    0.20    0.17
   9  -2   1    0.09    0.10
   9  -2   1    0.01    0.13
  10  -2   1    8.31    0.45
  10  -2   1   10.12    0.38
  10  -2   1    8.47    0.41
  10  -2   1    9.54    0.40
  10  -2   1    9.85    0.39
  10  -2   1    9.43    0.41
  10  -2   1    7.65    0.51
  11  -2   1    3.35    0.26
  11  -2   1    4.00    0.48
  11  -2   1    3.26    0.24
  11  -2   1    2.60    0.41
  11  -2   1    2.64    0.29
  11  -2   1    2.69    0.23
  11  -2   1    3.11    0.30
  12  -2   1    7.27    0.40
  12  -2   1    8.28    0.37
  12  -2   1    8.10    0.42
  12  -2   1    7.61    0.35
  12  -2   1    8.21    0.38
  13  -2   1   45.06    1.36
  13  -2   1   40.00    1.33
  13  -2   1   39.85    1.31
  14  -2   1    0.37    0.13
  14  -2   1    0.44    0.11
  14  -2   1    0.30    0.10
  15  -2   1    1.22    0.16
  15  -2   1    1.12    0.15
  16  -2   1   -0.02    0.09
  16  -2   1    0.19    0.09
  15   1  -1    0.08    0.08
  15   1  -1   -0.11    0.11
  14   1  -1    3.10    0.23
  14   1  -1    3.59    0.22
  14   1  -1    3.51    0.20
  13   1  -1    0.61    0.12
  13   1  -1    0.52    0.10
  13   1  -1    0.52    0.14
  12   1  -1    0.12    0.13
  12   1  -1    0.09    0.12
  12   1  -1    0.10    0.11
  11   1  -1    0.02    0.12
  11   1  -1   -0.01    0.13
  11   1  -1   -0.08    0.11
  10   1  -1    4.76    0.27
  10   1  -1    4.18    0.27
  10   1  -1    4.86    0.27
   9   1  -1   37.83    1.24
   9   1  -1   38.90    1.20
   9   1  -1   38.77    1.23
   9   1  -1   36.55    1.28
   8   1  -1   26.83    0.89
   8   1  -1   25.83    0.93
   8   1  -1   26.58    1.22
   8   1  -1   27.09    0.88
   8   1  -1   27.44    0.86
   8   1  -1   23.75    0.94
   8   1  -1   27.12    0.89
   7   1  -1    2.11    0.21
   7   1  -1    1.68    0.26
   7   1  -1    2.45    0.21
   7   1  -1    1.98    0.19
   7   1  -1    2.47    0.33
   6   1  -1    1.76    0.26
  -6  -1   1    1.42    0.25
   5   1  -1   34.77    1.23
  -5  -1   1   34.92    1.23
   4   1  -1   24.57    0.86
  -4  -1   1   23.95    0.86
   3   1  -1   43.05    1.47
  -3  -1   1   44.84    1.47
   2   1  -1   37.05    1.25
  -2  -1   1   38.00    1.25
   1   1  -1   30.99    1.01
  -1  -1   1   30.61    1.01
   0  -1   1    9.85    0.32
  -1   1  -1    1.53    0.07
  -1   1  -1    1.60    0.07
   1  -1   1    1.55    0.07
   1  -1   1    1.53    0.07
  -2   1  -1   21.39    0.68
  -2   1  -1   21.55    0.69
   2  -1   1   22.61    0.73
   2  -1   1   21.76    0.69
   2  -1   1   20.75    0.68
  -3   1  -1    0.29    0.05
  -3   1  -1    0.45    0.07
   3  -1   1    0.32    0.05
   3  -1   1    0.42    0.07
   3  -1   1    0.22    0.05
  -4   1  -1   48.30    1.53
  -4   1  -1   50.46    1.53
   4  -1   1   48.35    1.52
   4  -1   1   48.93    1.63
   4  -1   1   48.36    1.53
  -5   1  -1    4.46    0.22
   5  -1   1    4.40    0.25
   5  -1   1    4.21    0.20
   5  -1   1    4.44    0.22
   6  -1   1   63.56    2.16
   7  -1   1   20.33    0.66
   7  -1   1   19.81    0.69
   7  -1   1   18.92    0.69
   7  -1   1   21.54    0.84
   7  -1   1   20.08    0.67
   7  -1   1   18.64    0.71
   8  -1   1   87.81    2.79
   8  -1   1   87.05    2.74
   8  -1   1   90.06    2.84
   8  -1   1   91.61    2.67
   8  -1   1   85.60    2.73
   8  -1   1   90.41    2.76
   8  -1   1   91.47    2.76
   8  -1   1   89.50    3.08
   9  -1   1   13.12    0.51
   9  -1   1   11.09    1.06
   9  -1   1   13.03    0.48
   9  -1   1   13.15    0.55
   9  -1   1   12.14    0.57
   9  -1   1   13.14    0.48
   9  -1   1   13.00    0.49
  10  -1   1    1.85    0.22
  10  -1   1    1.38    0.24
  10  -1   1    1.82    0.19
  10  -1   1    1.44    0.19
  10  -1   1    1.75    0.27
  10  -1   1    2.00    0.26
  11  -1   1    1.55    0.23
  11  -1   1    0.97    0.29
  11  -1   1    1.32    0.18
  11  -1   1    1.74    0.20
  11  -1   1    1.68    0.21
  12  -1   1    7.18    0.36
  12  -1   1    7.26    0.33
  12  -1   1    7.14    0.34
  13  -1   1    0.23    0.13
  13  -1   1    0.42    0.11
  13  -1   1    0.16    0.10
  14  -1   1    7.14    0.30
  14  -1   1    7.29    0.30
  14  -1   1    6.74    0.32
  15  -1   1    2.54    0.16
  15  -1   1    2.25    0.17
  15   0  -1    0.10    0.08
  15   0  -1   -0.01    0.10
  14   0  -1    0.02    0.09
  14   0  -1   -0.04    0.12
  14   0  -1   -0.02    0.10
  13   0  -1    3.95    0.24
  13   0  -1    3.84    0.25
  13   0  -1    3.85    0.23
  12   0  -1    4.11    0.26
  12   0  -1    3.81    0.28
  12   0  -1    4.23    0.27
  11   0  -1    0.73    0.13
  11   0  -1    0.76    0.14
  11   0  -1    0.68    0.14
  10   0  -1    0.52    0.12
  10   0  -1    0.44    0.12
  10   0  -1    0.31    0.19
  10   0  -1    0.43    0.13
   9   0  -1    5.29    0.29
   9   0  -1    5.45    0.27
   9   0  -1    3.20    0.60
   9   0  -1    5.16    0.35
   9   0  -1    4.27    0.26
   9   0  -1    5.04    0.26
   8   0  -1    6.67    0.30
   8   0  -1    7.02    0.37
   8   0  -1    6.61    0.61
   8   0  -1    7.00    0.30
   8   0  -1    6.44    0.31
   8   0  -1    6.01    0.32
   7   0  -1   27.25    0.94
   7   0  -1   28.49    0.93
   7   0  -1   27.45    0.93
   7   0  -1   28.28    0.90
   7   0  -1   29.54    1.11
  -7   0   1   28.72    0.96
   6   0  -1   57.77    1.96
  -6   0   1   56.80    1.96
  -6   0   1   56.45    1.79
   5   0  -1    0.58    0.11
  -5   0   1    0.48    0.11
  -5   0   1    0.51    0.08
   4   0  -1    0.11    0.06
  -4   0   1    0.09    0.07
  -4   0   1    0.12    0.05
   3   0  -1   43.67    1.44
   3   0  -1   43.35    1.33
   3   0  -1   43.62    1.33
  -3   0   1   43.83    1.34
  -3   0   1   42.23    1.44
   2   0  -1   31.73    1.06
   2   0  -1   32.14    0.99
   2   0  -1   31.81    0.99
  -2   0   1   33.54    0.99
  -2   0   1   31.11    1.06
   1   0  -1    1.16    0.06
  -1   0   1    1.16    0.05
  -1   0   1    1.13    0.06
  -1   0  -1    8.00    0.26
  -1   0  -1    7.49    0.25
   1   0   1    7.75    0.26
   1   0   1    7.49    0.24
  -2   0  -1  142.41    4.37
  -2   0  -1  144.26    4.63
  -2   0  -1  140.20    4.37
   2   0   1  147.29    4.63
   2   0   1  148.04    4.37
   2   0   1  141.92    4.37
  -3   0  -1   19.52    0.62
  -3   0  -1   19.66    0.62
  -3   0  -1   19.18    0.67
   3   0   1   19.26    0.67
  -4   0  -1    0.77    0.10
  -4   0  -1    0.92    0.13
   4   0   1    0.76    0.12
   5   0   1   38.16    1.32
   6   0   1    1.16    0.19
   7   0   1    1.72    0.18
   7   0   1    2.07    0.25
   7   0   1    1.98    0.21
   7   0   1    1.55    0.22
   7   0   1    1.35    0.19
   7   0   1    2.10    0.36
   8   0   1    0.77    0.21
   8   0   1    0.84    0.14
   8   0   1    0.79    0.12
   8   0   1    0.51    0.20
   8   0   1    0.79    0.15
   8   0   1    0.58    0.38
   8   0   1    0.66    0.11
   9   0   1    0.56    0.12
   9   0   1    0.54    0.22
   9   0   1    0.43    0.11
   9   0   1    0.52    0.16
   9   0   1    0.81    0.22
   9   0   1    0.58    0.12
  10   0   1    8.05    0.38
  10   0   1    8.55    0.36
  10   0   1    7.03    0.50
  10   0   1    7.97    0.41
  10   0   1    8.45    0.36
  11   0   1    1.39    0.24
  11   0   1    1.58    0.31
  11   0   1    1.63    0.20
  11   0   1    1.26    0.20
  12   0   1    6.65    0.31
  12   0   1    6.88    0.32
  12   0   1    6.20    0.34
  13   0   1    7.60    0.33
  13   0   1    8.12    0.33
  13   0   1    7.54    0.35
  14   0   1    1.79    0.16
  14   0   1    1.44    0.18
  15   0   1    7.08    0.27
  15   0   1    6.70    0.28
  16  -1  -1    6.37    0.26
  16  -1  -1    6.10    0.25
  15  -1  -1    0.97    0.14
  15  -1  -1    1.16    0.17
  14  -1  -1    0.16    0.09
  14  -1  -1    0.03    0.12
  14  -1  -1    0.08    0.10
  13  -1  -1    5.63    0.30
  13  -1  -1    6.22    0.31
  13  -1  -1    5.62    0.29
  12  -1  -1    1.73    0.21
  12  -1  -1    2.10    0.35
  12  -1  -1    1.59    0.20
  12  -1  -1    1.35    0.17
  11  -1  -1    7.57    0.34
  11  -1  -1    7.49    0.35
  11  -1  -1    7.18    0.35
  11  -1  -1    7.12    0.42
  10  -1  -1    0.04    0.11
  10  -1  -1    0.01    0.11
  10  -1  -1    0.11    0.15
  10  -1  -1    0.14    0.11
  10  -1  -1   -0.07    0.09
   9  -1  -1   30.56    1.05
   9  -1  -1   32.12    0.98
   9  -1  -1   28.44    1.40
   9  -1  -1   31.29    1.02
   9  -1  -1   30.17    1.01
   9  -1  -1   30.80    1.00
   8  -1  -1    0.39    0.12
   8  -1  -1    0.28    0.11
   8  -1  -1    0.30    0.11
   8  -1  -1    0.19    0.28
   8  -1  -1    0.00    0.15
   8  -1  -1    0.27    0.10
   7  -1  -1   15.86    0.59
   7  -1  -1   15.75    0.58
   7  -1  -1   16.86    0.60
   7  -1  -1   16.09    0.57
   7  -1  -1   17.56    0.72
  -7   1   1   17.14    0.63
   6  -1  -1   22.91    0.86
   6  -1  -1   21.98    0.75
   6  -1  -1   22.35    0.74
  -6   1   1   23.15    0.78
   5  -1  -1    0.18    0.07
   5  -1  -1    0.24    0.09
   5  -1  -1    0.20    0.06
  -5   1   1    0.15    0.07
   4  -1  -1   84.66    2.61
   4  -1  -1   82.90    2.78
   4  -1  -1   85.25    2.61
  -4   1   1   86.49    2.62
   3  -1  -1   27.18    0.88
   3  -1  -1   28.66    0.95
  -3   1   1   27.86    0.89
   2  -1  -1   21.10    0.73
   2  -1  -1   23.12    0.69
  -2   1   1   20.84    0.69
   1  -1  -1  219.16    6.70
  -1   1   1  216.94    6.69
   0  -1  -1   64.98    2.01
   0   1   1   67.37    2.01
  -1  -1  -1   76.07    2.45
  -2  -1  -1    0.13    0.05
   2   1   1    0.18    0.05
  -3  -1  -1    0.94    0.11
   3   1   1    0.78    0.10
  -4  -1  -1   42.56    1.64
   4   1   1   55.35    1.66
  -5  -1  -1    1.40    0.25
   5   1   1    1.59    0.21
  -6  -1  -1    2.94    0.43
   6   1   1    2.48    0.21
   6   1   1    2.93    0.30
   6   1   1    2.39    0.21
   7   1   1    0.36    0.11
   7   1   1    0.24    0.10
   7   1   1    0.14    0.28
   7   1   1    0.30    0.13
   7   1   1    0.38    0.19
   7   1   1    0.03    0.14
   8   1   1   72.65    2.33
   8   1   1   78.55    2.24
   8   1   1   71.06    2.31
   8   1   1   74.69    2.30
   8   1   1   74.61    2.34
   8   1   1   74.13    2.38
   9   1   1    0.83    0.24
   9   1   1    1.47    0.18
   9   1   1    1.47    0.19
   9   1   1    1.22    0.15
  10   1   1    5.02    0.45
  10   1   1    4.87    0.27
  10   1   1    4.71    0.30
  10   1   1    5.37    0.28
  11   1   1    4.97    0.28
  11   1   1    4.64    0.31
  11   1   1    4.90    0.27
  12   1   1    5.75    0.28
  12   1   1    5.44    0.31
  12   1   1    4.97    0.27
  13   1   1    0.12    0.09
  13   1   1    0.06    0.11
  14   1   1    5.34    0.24
  14   1   1    5.16    0.24
  15   1   1    0.62    0.10
  15   1   1    0.56    0.12
  16  -2  -1    1.13    0.14
  16  -2  -1    1.00    0.16
  15  -2  -1   -0.08    0.10
  15  -2  -1   -0.13    0.09
  15  -2  -1    0.11    0.09
  14  -2  -1    1.84    0.20
  14  -2  -1    1.98    0.18
  14  -2  -1    2.17    0.20
  13  -2  -1    3.56    0.24
  13  -2  -1    3.69    0.26
  13  -2  -1    3.38    0.26
  13  -2  -1    3.89    0.38
  12  -2  -1    0.39    0.16
  12  -2  -1    0.11    0.13
  12  -2  -1    0.08    0.17
  12  -2  -1    0.05    0.11
  12  -2  -1    0.08    0.12
  11  -2  -1    5.65    0.31
  11  -2  -1    5.41    0.30
  11  -2  -1    4.85    0.33
  11  -2  -1    5.50    0.35
  11  -2  -1    5.73    0.29
  11  -2  -1    5.06    0.30
  10  -2  -1    0.17    0.11
  10  -2  -1    0.23    0.12
  10  -2  -1   -0.06    0.13
  10  -2  -1    0.23    0.14
  10  -2  -1    0.05    0.11
  10  -2  -1    0.18    0.11
   9  -2  -1    8.23    0.34
   9  -2  -1    8.24    0.36
   9  -2  -1    8.09    0.39
   9  -2  -1    8.26    0.35
   9  -2  -1    7.69    0.36
   9  -2  -1    7.78    0.49
   9  -2  -1    7.26    0.77
   9  -2  -1    8.16    0.34
   8  -2  -1    3.65    0.39
   8  -2  -1    3.46    0.35
   8  -2  -1    3.59    0.43
   8  -2  -1    3.95    0.23
   8  -2  -1    3.66    0.24
   8  -2  -1    3.81    0.25
   8  -2  -1    3.51    0.24
   8  -2  -1    4.20    0.31
  -8   2   1    3.15    0.42
   7  -2  -1    2.46    0.28
   7  -2  -1    2.23    0.24
   7  -2  -1    2.44    0.30
  -7   2   1    2.72    0.31
   6  -2  -1   17.03    0.61
   6  -2  -1   17.07    0.62
   6  -2  -1   17.22    0.69
  -6   2   1   17.55    0.63
   5  -2  -1   12.29    0.50
   5  -2  -1   12.30    0.45
  -5   2   1   12.64    0.46
   4  -2  -1   50.77    1.58
   4  -2  -1   49.63    1.68
   4  -2  -1   50.95    1.58
  -4   2   1   49.58    1.58
   3  -2  -1    9.41    0.34
   3  -2  -1    9.87    0.35
  -3   2   1    9.65    0.35
   2  -2  -1   23.28    0.74
  -2   2   1   22.72    0.74
   1  -2  -1    4.35    0.18
  -1   2   1    4.05    0.18
   0  -2  -1   63.37    1.95
   0   2   1   63.97    1.94
  -1  -2  -1   60.24    1.97
  -2  -2  -1    4.49    0.21
  -3  -2  -1    3.59    0.21
  -4  -2  -1    5.93    0.33
  -5  -2  -1    0.31    0.18
  -6  -2  -1    3.62    0.59
   6   2   1    3.40    0.32
   6   2   1    3.71    0.22
   6   2   1    3.27    0.23
   6   2   1    3.17    0.27
   7   2   1    7.27    0.32
   7   2   1    6.66    0.39
   7   2   1    6.94    0.49
   7   2   1    7.29    0.31
   7   2   1    7.07    0.34
   8   2   1    2.90    0.31
   8   2   1    2.70    0.21
   8   2   1    2.74    0.24
   8   2   1    2.79    0.22
   9   2   1    1.18    0.18
   9   2   1    1.07    0.23
   9   2   1    0.78    0.13
   9   2   1    0.88    0.15
  10   2   1    2.05    0.20
  10   2   1    1.90    0.28
  10   2   1    1.87    0.20
  10   2   1    1.71    0.24
  11   2   1    4.45    0.26
  11   2   1    4.90    0.27
  11   2   1    4.58    0.31
  12   2   1    0.19    0.11
  12   2   1    0.10    0.10
  12   2   1    0.18    0.16
  13   2   1    0.37    0.10
  13   2   1    0.28    0.11
  13   2   1    0.58    0.21
  14   2   1    0.86    0.12
  14   2   1    0.66    0.10
  16  -3  -1    6.88    0.28
  16  -3  -1    6.39    0.27
  15  -3  -1    6.59    0.30
  15  -3  -1    7.18    0.30
  15  -3  -1    6.71    0.29
  14  -3  -1    0.42    0.12
  14  -3  -1    0.22    0.16
  14  -3  -1    0.29    0.10
  14  -3  -1    0.43    0.12
  13  -3  -1    2.17    0.21
  13  -3  -1    2.15    0.32
  13  -3  -1    2.32    0.25
  13  -3  -1    2.15    0.23
  13  -3  -1    2.18    0.22
  12  -3  -1    5.19    0.31
  12  -3  -1    5.47    0.36
  12  -3  -1    5.65    0.31
  12  -3  -1    5.57    0.30
  12  -3  -1    5.60    0.31
  11  -3  -1    9.61    0.39
  11  -3  -1    9.03    0.43
  11  -3  -1    8.83    0.39
  11  -3  -1    9.21    0.40
  11  -3  -1    8.73    0.38
  11  -3  -1    9.10    0.40
  10  -3  -1   11.13    0.42
  10  -3  -1   10.87    0.47
  10  -3  -1   10.23    0.52
  10  -3  -1   10.78    0.43
  10  -3  -1   10.98    0.43
  10  -3  -1   10.43    0.41
  10  -3  -1   11.02    0.44
   9  -3  -1    1.08    0.18
   9  -3  -1    0.69    0.12
   9  -3  -1    0.83    0.15
   9  -3  -1    0.82    0.19
   9  -3  -1    0.85    0.13
   9  -3  -1    0.63    0.12
   9  -3  -1    0.77    0.13
   9  -3  -1    0.34    0.43
   8  -3  -1    1.41    0.21
   8  -3  -1    1.49    0.27
   8  -3  -1    1.56    0.21
   8  -3  -1    1.50    0.17
   8  -3  -1    1.68    0.29
   8  -3  -1    1.36    0.21
   8  -3  -1    1.48    0.23
  -8   3   1    1.44    0.26
   7  -3  -1    0.95    0.16
   7  -3  -1    0.80    0.17
   7  -3  -1    0.74    0.17
  -7   3   1    0.81    0.17
   6  -3  -1   16.47    0.67
   6  -3  -1   16.32    0.61
   6  -3  -1   16.32    0.61
  -6   3   1   16.63    0.62
   5  -3  -1   41.07    1.37
   5  -3  -1   42.35    1.47
   5  -3  -1   42.30    1.37
  -5   3   1   44.14    1.38
   4  -3  -1   37.68    1.24
  -4   3   1   39.60    1.25
   3  -3  -1    0.41    0.07
   3  -3  -1    0.40    0.07
   2  -3  -1   25.87    0.84
  -2   3   1   26.43    0.84
   1  -3  -1   11.37    0.40
  -1   3   1   11.93    0.40
   0  -3  -1   10.35    0.35
   0   3   1   10.15    0.34
  -1  -3  -1   60.35    1.99
  -2  -3  -1   26.74    0.94
  -3  -3  -1   53.51    1.82
  -4  -3  -1   -0.14    0.18
  -5  -3  -1   -0.02    0.27
   5   3   1    0.12    0.11
   5   3   1    0.28    0.12
   6   3   1    0.28    0.20
   6   3   1    0.09    0.14
   6   3   1    0.06    0.11
   6   3   1    0.10    0.20
   6   3   1   -0.10    0.09
   6   3   1    0.02    0.14
   7   3   1    7.72    0.40
   7   3   1    7.72    0.46
   7   3   1    7.68    0.34
   7   3   1    7.77    0.32
   7   3   1    8.00    0.37
   8   3   1   13.41    0.49
   8   3   1   12.74    0.55
   8   3   1   12.76    0.60
   8   3   1   13.49    0.48
   8   3   1   12.77    0.51
   9   3   1    0.45    0.12
   9   3   1    0.24    0.11
   9   3   1    0.56    0.15
   9   3   1    0.42    0.22
  10   3   1    1.57    0.20
  10   3   1    0.78    0.26
  10   3   1    1.06    0.18
  10   3   1    1.39    0.20
  11   3   1    0.51    0.16
  11   3   1    0.37    0.11
  11   3   1    0.52    0.12
  12   3   1    3.16    0.20
  12   3   1    3.16    0.21
  12   3   1    2.20    0.30
  13   3   1    1.03    0.16
  13   3   1    1.09    0.17
  14   3   1    0.09    0.12
  17  -4  -1   -0.14    0.11
  17  -4  -1    0.14    0.10
  16  -4  -1    0.11    0.10
  16  -4  -1    0.03    0.09
  15  -4  -1    1.13    0.17
  15  -4  -1    1.06    0.16
  15  -4  -1    1.29    0.18
  14  -4  -1    2.67    0.29
  14  -4  -1    2.03    0.20
  14  -4  -1    1.89    0.22
  14  -4  -1    1.88    0.19
  14  -4  -1    1.97    0.19
  13  -4  -1    0.20    0.12
  13  -4  -1    0.11    0.16
  13  -4  -1    0.36    0.12
  13  -4  -1    0.34    0.13
  13  -4  -1    0.24    0.14
  12  -4  -1   10.25    0.48
  12  -4  -1   10.50    0.44
  12  -4  -1   10.07    0.41
  12  -4  -1   10.39    0.42
  12  -4  -1   10.87    0.44
  12  -4  -1    9.22    0.59
  12  -4  -1   10.72    0.44
  11  -4  -1    2.37    0.38
  11  -4  -1    2.50    0.27
  11  -4  -1    2.56    0.20
  11  -4  -1    2.82    0.24
  11  -4  -1    2.38    0.22
  11  -4  -1    2.64    0.23
  11  -4  -1    2.07    0.23
  10  -4  -1    4.29    0.26
  10  -4  -1    3.88    0.25
  10  -4  -1    3.95    0.23
  10  -4  -1    4.25    0.26
  10  -4  -1    3.80    0.29
  10  -4  -1    4.47    0.34
  10  -4  -1    4.04    0.26
   9  -4  -1    1.76    0.20
   9  -4  -1    1.42    0.21
   9  -4  -1    1.49    0.36
   9  -4  -1    1.40    0.20
   9  -4  -1    1.49    0.17
   9  -4  -1    1.64    0.18
   9  -4  -1    1.58    0.20
   8  -4  -1    4.55    0.28
   8  -4  -1    5.31    0.27
   8  -4  -1    4.47    0.27
   8  -4  -1    4.79    0.48
   8  -4  -1    4.26    0.44
   8  -4  -1    4.25    0.25
   8  -4  -1    4.62    0.28
  -8   4   1    4.78    0.50
   7  -4  -1   61.21    2.14
   7  -4  -1   60.54    1.99
   7  -4  -1   60.11    1.99
  -7   4   1   62.84    2.01
   6  -4  -1   17.22    0.71
   6  -4  -1   17.20    0.66
   6  -4  -1   17.48    0.66
  -6   4   1   18.68    0.68
   5  -4  -1   45.31    1.48
   5  -4  -1   45.62    1.48
  -5   4   1   45.97    1.49
   4  -4  -1   16.91    0.60
   4  -4  -1   16.04    0.59
  -4   4   1   17.06    0.60
   3  -4  -1  620.84   19.25
   3  -4  -1  629.43   19.26
  -3   4   1  654.09   19.33
   2  -4  -1   65.20    2.08
   2  -4  -1   66.05    2.08
  -2   4   1   68.80    2.08
   1  -4  -1   33.79    1.09
  -1   4   1   34.71    1.09
   0  -4  -1   -0.01    0.05
   0   4   1   -0.09    0.04
  -1  -4  -1    5.86    0.28
  -1  -4  -1    5.42    0.22
  -2  -4  -1    3.16    0.24
  -3  -4  -1    3.52    0.32
  -4  -4  -1   40.04    1.49
   5   4   1    0.26    0.15
   5   4   1    0.21    0.13
   5   4   1    0.26    0.14
   5   4   1    0.38    0.18
   5   4   1    0.02    0.15
   5   4   1    0.24    0.10
   6   4   1    3.46    0.21
   6   4   1    3.97    0.33
   6   4   1    3.27    0.28
   6   4   1    3.75    0.29
   6   4   1    3.60    0.26
   6   4   1    3.72    0.31
   7   4   1    1.49    0.21
   7   4   1    1.16    0.18
   7   4   1    0.76    0.19
   7   4   1    1.39    0.20
   7   4   1    1.27    0.20
   7   4   1    2.00    0.25
   8   4   1    3.50    0.35
   8   4   1    3.77    0.28
   8   4   1    3.58    0.39
   8   4   1    3.88    0.25
   8   4   1    4.08    0.24
   9   4   1    0.23    0.12
   9   4   1   -0.19    0.22
   9   4   1    0.24    0.12
   9   4   1    0.16    0.15
  10   4   1    4.76    0.26
  10   4   1    3.83    0.30
  10   4   1    2.84    0.44
  10   4   1    4.37    0.26
  11   4   1    9.03    0.35
  11   4   1    7.65    0.41
  11   4   1    8.22    0.35
  12   4   1    1.38    0.17
  12   4   1    1.55    0.19
  13   4   1    0.48    0.14
  13   4   1    0.82    0.13
  17  -5  -1    3.59    0.22
  17  -5  -1    4.38    0.20
  16  -5  -1    0.68    0.11
  16  -5  -1    0.61    0.16
  16  -5  -1    0.97    0.16
  15  -5  -1    0.16    0.12
  15  -5  -1    0.32    0.11
  15  -5  -1    0.15    0.10
  15  -5  -1    0.10    0.15
  14  -5  -1   10.02    0.41
  14  -5  -1   10.40    0.40
  14  -5  -1   10.96    0.46
  14  -5  -1    9.97    0.39
  14  -5  -1    8.83    0.40
  13  -5  -1    6.41    0.32
  13  -5  -1    6.25    0.32
  13  -5  -1    5.86    0.31
  13  -5  -1    6.08    0.30
  13  -5  -1    6.05    0.36
  13  -5  -1    6.21    0.33
  12  -5  -1    0.53    0.17
  12  -5  -1    0.55    0.14
  12  -5  -1    0.59    0.15
  12  -5  -1    0.76    0.14
  12  -5  -1    0.62    0.23
  12  -5  -1    0.62    0.14
  12  -5  -1    0.56    0.13
  11  -5  -1    0.18    0.17
  11  -5  -1    0.15    0.11
  11  -5  -1    0.00    0.12
  11  -5  -1    0.01    0.14
  11  -5  -1    0.10    0.12
  11  -5  -1    0.05    0.12
  11  -5  -1    0.14    0.09
  10  -5  -1   17.57    0.60
  10  -5  -1   18.38    0.67
  10  -5  -1   17.80    0.63
  10  -5  -1   18.26    0.64
  10  -5  -1   18.32    0.64
  10  -5  -1   16.96    0.66
   9  -5  -1   12.30    0.47
   9  -5  -1   11.87    0.84
   9  -5  -1   11.94    0.48
   9  -5  -1   12.09    0.46
   9  -5  -1   12.44    0.47
   9  -5  -1   11.31    0.48
   9  -5  -1   12.19    0.43
   8  -5  -1   11.33    0.41
   8  -5  -1   11.40    0.44
   8  -5  -1   10.87    0.45
   8  -5  -1   10.23    0.45
   8  -5  -1   11.55    0.65
   8  -5  -1   11.66    0.44
   8  -5  -1   11.70    0.63
  -8   5   1   11.33    0.69
   7  -5  -1    7.64    0.46
   7  -5  -1    8.49    0.47
   7  -5  -1    8.12    0.48
  -7   5   1    8.15    0.49
   6  -5  -1    3.63    0.30
   6  -5  -1    3.58    0.29
  -6   5   1    3.82    0.31
   5  -5  -1  224.73    6.90
   5  -5  -1  226.20    6.90
  -5   5   1  222.49    6.90
   4  -5  -1  103.58    3.28
   4  -5  -1  105.99    3.29
  -4   5   1  106.72    3.29
   3  -5  -1  154.56    4.85
   3  -5  -1  157.28    4.85
  -3   5   1  160.89    4.85
   2  -5  -1  179.92    5.57
   2  -5  -1  178.79    5.57
  -2   5   1  187.01    5.57
   1  -5  -1    4.27    0.22
   1  -5  -1    4.14    0.21
  -1   5   1    4.32    0.20
   0  -5  -1   14.91    0.53
   0  -5  -1   15.31    0.52
  -1  -5  -1   10.97    0.39
  -1  -5  -1   10.63    0.39
  -1  -5  -1   11.07    0.49
  -2  -5  -1   13.67    0.61
  -3  -5  -1   21.73    0.95
   3   5   1   22.87    0.81
   4   5   1    3.41    0.27
   4   5   1    3.08    0.27
   4   5   1    2.44    0.30
   4   5   1    3.21    0.29
   4   5   1    2.80    0.30
   4   5   1    2.94    0.23
   5   5   1    2.81    0.29
   5   5   1    2.92    0.27
   5   5   1    2.56    0.25
   5   5   1    2.16    0.25
   5   5   1    2.69    0.27
   5   5   1    2.69    0.20
   6   5   1    0.45    0.16
   6   5   1    0.58    0.11
   6   5   1    0.35    0.15
   6   5   1    0.71    0.16
   6   5   1    0.36    0.15
   6   5   1    0.64    0.13
   7   5   1    4.60    0.34
   7   5   1    4.78    0.36
   7   5   1    4.73    0.35
   7   5   1    4.55    0.27
   7   5   1    4.45    0.26
   7   5   1    5.10    0.32
   8   5   1   -0.09    0.10
   8   5   1    0.08    0.20
   8   5   1    0.04    0.15
   8   5   1    0.08    0.20
   8   5   1    0.13    0.12
   8   5   1    0.13    0.20
   9   5   1   10.28    0.53
   9   5   1    9.65    0.41
   9   5   1   10.14    0.40
   9   5   1    9.19    0.44
  10   5   1    2.52    0.21
  10   5   1    1.72    0.28
  10   5   1    2.59    0.21
  11   5   1    0.09    0.11
  11   5   1    0.17    0.12
  12   5   1    0.03    0.13
  12   5   1   -0.11    0.12
  17  -6  -1   -0.09    0.14
  17  -6  -1    0.30    0.10
  16  -6  -1    1.57    0.17
  16  -6  -1    1.39    0.18
  16  -6  -1    1.01    0.14
  15  -6  -1    5.01    0.25
  15  -6  -1    5.25    0.32
  15  -6  -1    5.03    0.27
  15  -6  -1    5.01    0.26
  14  -6  -1    4.59    0.25
  14  -6  -1    3.96    0.26
  14  -6  -1    3.90    0.30
  14  -6  -1    4.31    0.23
  14  -6  -1    4.02    0.26
  13  -6  -1    0.91    0.15
  13  -6  -1    0.93    0.18
  13  -6  -1    0.90    0.13
  13  -6  -1    0.77    0.14
  13  -6  -1    1.00    0.16
  13  -6  -1    0.92    0.24
  13  -6  -1    0.74    0.14
  12  -6  -1    2.53    0.24
  12  -6  -1    2.15    0.25
  12  -6  -1    2.49    0.33
  12  -6  -1    2.13    0.23
  12  -6  -1    2.01    0.19
  12  -6  -1    1.79    0.24
  12  -6  -1    2.24    0.28
  11  -6  -1    7.09    0.30
  11  -6  -1    7.07    0.37
  11  -6  -1    7.28    0.35
  11  -6  -1    6.91    0.35
  11  -6  -1    6.95    0.34
  11  -6  -1    7.14    0.37
  11  -6  -1    7.00    0.34
  10  -6  -1    0.09    0.11
  10  -6  -1    0.02    0.11
  10  -6  -1    0.10    0.14
  10  -6  -1    0.05    0.08
  10  -6  -1    0.08    0.12
  10  -6  -1   -0.02    0.14
   9  -6  -1    0.29    0.11
   9  -6  -1    0.29    0.12
   9  -6  -1    0.08    0.12
   9  -6  -1    0.34    0.17
   9  -6  -1    0.28    0.39
   9  -6  -1    0.28    0.11
   9  -6  -1    0.11    0.08
   8  -6  -1   60.45    2.15
   8  -6  -1   62.32    2.03
   8  -6  -1   66.17    2.28
   8  -6  -1   63.98    1.94
   8  -6  -1   59.61    1.95
   8  -6  -1   65.31    2.00
   8  -6  -1   63.36    1.99
  -8   6   1   65.34    2.20
   7  -6  -1   19.42    0.79
   7  -6  -1   18.00    0.62
   7  -6  -1   17.98    0.67
   7  -6  -1   19.74    0.81
   7  -6  -1   19.31    0.80
   7  -6  -1   18.30    0.65
  -7   6   1   18.43    0.81
   6  -6  -1   34.20    1.21
   6  -6  -1   33.20    1.20
  -6   6   1   35.29    1.22
   5  -6  -1   28.11    1.00
   5  -6  -1   27.42    0.99
  -5   6   1   28.48    1.00
   4  -6  -1    1.37    0.22
   4  -6  -1    1.60    0.20
   3  -6  -1   15.52    0.59
   3  -6  -1   16.59    0.62
  -3   6   1   16.33    0.60
   2  -6  -1    0.36    0.11
   2  -6  -1    0.52    0.11
  -2   6   1    0.38    0.09
   1  -6  -1    0.37    0.10
   1  -6  -1    0.44    0.12
   0  -6  -1   27.04    0.96
   0  -6  -1   31.36    0.98
  -1  -6  -1    6.55    0.46
  -1  -6  -1    6.83    0.30
  -1  -6  -1    6.40    0.30
  -2  -6  -1   21.73    0.94
   2   6   1   21.47    0.72
   2   6   1   20.75    0.73
   2   6   1   21.04    0.76
   3   6   1   11.64    0.47
   3   6   1   10.66    0.42
   3   6   1   10.34    0.47
   3   6   1   11.30    0.45
   3   6   1   10.91    0.44
   4   6   1    0.23    0.11
   4   6   1   -0.12    0.13
   4   6   1    0.23    0.12
   4   6   1    0.01    0.15
   4   6   1    0.29    0.18
   4   6   1   -0.04    0.12
   5   6   1   38.94    1.17
   5   6   1   38.17    1.20
   5   6   1   31.47    1.18
   5   6   1   34.19    1.23
   5   6   1   37.98    1.14
   5   6   1   37.82    1.19
   6   6   1    0.26    0.14
   6   6   1    0.35    0.11
   6   6   1    0.12    0.13
   6   6   1    0.12    0.15
   6   6   1   -0.03    0.16
   6   6   1    0.08    0.16
   7   6   1    0.10    0.17
   7   6   1    0.07    0.17
   7   6   1    0.06    0.18
   7   6   1    0.17    0.12
   7   6   1   -0.03    0.13
   7   6   1    0.17    0.16
   8   6   1    0.48    0.14
   8   6   1    0.74    0.24
   8   6   1    0.67    0.21
   8   6   1    0.59    0.13
   8   6   1    0.43    0.19
   8   6   1    0.70    0.17
   9   6   1    0.14    0.12
   9   6   1   -0.07    0.12
   9   6   1    0.45    0.22
   9   6   1    0.07    0.17
  10   6   1    6.06    0.29
  10   6   1    5.99    0.30
  11   6   1    1.48    0.16
  11   6   1    1.34    0.23
  17  -7  -1    2.50    0.22
  17  -7  -1    2.63    0.18
  16  -7  -1    1.65    0.18
  16  -7  -1    1.76    0.17
  16  -7  -1    1.75    0.23
  16  -7  -1    1.93    0.23
  15  -7  -1   -0.06    0.13
  15  -7  -1   -0.04    0.12
  15  -7  -1   -0.02    0.10
  15  -7  -1   -0.05    0.09
  14  -7  -1    0.13    0.13
  14  -7  -1    0.10    0.13
  14  -7  -1    0.13    0.10
  14  -7  -1   -0.05    0.14
  14  -7  -1    0.17    0.23
  13  -7  -1    1.49    0.22
  13  -7  -1    1.48    0.24
  13  -7  -1    1.93    0.20
  13  -7  -1    1.64    0.23
  13  -7  -1    1.57    0.19
  13  -7  -1    1.34    0.17
  13  -7  -1    1.57    0.27
  12  -7  -1    1.82    0.23
  12  -7  -1    1.77    0.21
  12  -7  -1    2.11    0.26
  12  -7  -1    2.34    0.25
  12  -7  -1    2.15    0.28
  12  -7  -1    2.22    0.22
  12  -7  -1    1.66    0.19
  11  -7  -1    2.45    0.24
  11  -7  -1    2.85    0.29
  11  -7  -1    2.24    0.24
  11  -7  -1    2.48    0.26
  11  -7  -1    2.59    0.19
  11  -7  -1    2.98    0.23
  11  -7  -1    2.93    0.28
  10  -7  -1    2.78    0.24
  10  -7  -1    2.15    0.23
  10  -7  -1    2.34    0.22
  10  -7  -1    2.37    0.31
  10  -7  -1    2.62    0.18
  10  -7  -1    2.55    0.24
   9  -7  -1   52.41    1.64
   9  -7  -1   52.19    1.61
   9  -7  -1   53.05    1.59
   9  -7  -1   48.90    1.66
   9  -7  -1   48.78    1.99
   9  -7  -1   52.01    1.68
   9  -7  -1   54.44    1.65
  -9   7   1   49.75    1.61
   8  -7  -1   12.01    0.45
   8  -7  -1   12.90    0.46
   8  -7  -1   12.44    0.69
   8  -7  -1   10.79    0.83
   8  -7  -1   11.68    0.80
   8  -7  -1   11.29    0.47
   8  -7  -1   11.78    0.47
   8  -7  -1   12.69    0.43
  -8   7   1   11.59    0.84
  -8   7   1   12.09    0.46
   7  -7  -1   10.14    0.37
   7  -7  -1   10.35    0.65
   7  -7  -1    9.77    0.42
   7  -7  -1   10.76    0.62
   7  -7  -1    9.67    0.39
  -7   7   1   10.08    0.65
  -7   7   1    9.60    0.39
   6  -7  -1   11.96    0.62
   6  -7  -1   12.94    0.61
  -6   7   1   12.65    0.63
   5  -7  -1    1.53    0.22
   5  -7  -1    1.37    0.25
  -5   7   1    2.12    0.31
   4  -7  -1   17.15    0.69
   4  -7  -1   17.80    0.71
  -4   7   1   17.71    0.69
   3  -7  -1    9.84    0.48
   3  -7  -1   10.05    0.45
  -3   7   1    9.68    0.44
   2  -7  -1  101.88    3.20
   2  -7  -1   99.78    3.18
  -2   7   1  103.06    3.17
   1  -7  -1   23.65    0.84
   1  -7  -1   22.85    0.82
   0  -7  -1    4.34    0.31
   0  -7  -1    4.56    0.29
   0   7   1    4.61    0.28
   0   7   1    4.19    0.32
   0   7   1    3.39    0.29
  -1  -7  -1    4.81    0.31
  -1  -7  -1    4.84    0.33
  -1  -7  -1    3.71    0.62
   1   7   1    4.77    0.27
   1   7   1    4.50    0.32
   1   7   1    5.15    0.30
   1   7   1    4.45    0.29
   2   7   1   53.93    1.73
   2   7   1   54.82    1.66
   2   7   1   50.75    1.71
   2   7   1   55.31    1.66
   2   7   1   51.59    1.63
   3   7   1    5.09    0.31
   3   7   1    4.64    0.33
   3   7   1    5.17    0.31
   3   7   1    4.84    0.28
   3   7   1    4.95    0.29
   4   7   1    8.34    0.44
   4   7   1    9.29    0.38
   4   7   1    9.67    0.42
   4   7   1    9.61    0.39
   4   7   1    9.60    0.43
   4   7   1    9.30    0.43
   5   7   1   25.99    0.90
   5   7   1   25.26    0.87
   5   7   1   25.24    0.86
   5   7   1   25.26    0.85
   5   7   1   23.72    0.86
   5   7   1   24.78    0.81
   6   7   1    0.37    0.14
   6   7   1    0.35    0.13
   6   7   1    0.45    0.17
   6   7   1    0.49    0.18
   6   7   1    0.13    0.17
   6   7   1    0.30    0.16
   7   7   1   39.56    1.27
   7   7   1   38.26    1.29
   7   7   1   38.05    1.22
   7   7   1   39.39    1.30
   7   7   1   40.76    1.33
   7   7   1   39.11    1.26
   8   7   1    0.48    0.15
   8   7   1    0.90    0.19
   8   7   1    0.87    0.20
   8   7   1    0.66    0.18
   8   7   1    0.70    0.13
   8   7   1    0.79    0.20
   9   7   1    0.93    0.26
   9   7   1    1.08    0.17
   9   7   1    0.91    0.14
  10   7   1    0.14    0.16
  10   7   1    0.23    0.17
  17  -8  -1    0.70    0.11
  17  -8  -1    0.52    0.10
  16  -8  -1    0.71    0.10
  16  -8  -1    0.41    0.20
  16  -8  -1    0.46    0.11
  16  -8  -1    0.55    0.14
  15  -8  -1    0.19    0.13
  15  -8  -1    0.38    0.12
  15  -8  -1    0.33    0.09
  14  -8  -1   13.09    0.53
  14  -8  -1   12.33    0.45
  14  -8  -1   12.52    0.48
  14  -8  -1   11.76    0.50
  14  -8  -1   12.49    0.54
  13  -8  -1    2.29    0.29
  13  -8  -1    2.05    0.19
  13  -8  -1    2.00    0.30
  13  -8  -1    1.58    0.25
  13  -8  -1    2.03    0.24
  13  -8  -1    1.79    0.26
  12  -8  -1    0.42    0.14
  12  -8  -1    0.55    0.15
  12  -8  -1    0.33    0.19
  12  -8  -1    0.59    0.15
  12  -8  -1    0.55    0.15
  12  -8  -1    0.54    0.12
  11  -8  -1    6.59    0.33
  11  -8  -1    5.88    0.41
  11  -8  -1    6.58    0.35
  11  -8  -1    6.31    0.33
  11  -8  -1    6.38    0.29
  10  -8  -1    2.67    0.25
  10  -8  -1    2.51    0.22
  10  -8  -1    2.56    0.25
  10  -8  -1    2.62    0.18
 -10   8   1    2.10    0.30
   9  -8  -1    8.92    0.40
   9  -8  -1    9.48    0.35
   9  -8  -1    9.27    0.37
   9  -8  -1    9.22    0.39
   9  -8  -1    6.89    0.82
  -9   8   1    8.73    0.39
   8  -8  -1   31.85    1.07
   8  -8  -1   31.95    1.06
   8  -8  -1   32.32    1.02
   8  -8  -1   31.91    1.01
   8  -8  -1   31.09    1.41
  -8   8   1   32.40    1.51
  -8   8   1   31.99    1.02
   7  -8  -1    0.36    0.19
   7  -8  -1    0.95    0.12
   7  -8  -1    0.72    0.14
   7  -8  -1    0.64    0.10
   7  -8  -1    0.57    0.40
   7  -8  -1    0.54    0.32
  -7   8   1    0.40    0.35
  -7   8   1    0.72    0.13
   6  -8  -1   13.97    0.49
   6  -8  -1   14.89    0.77
   6  -8  -1   15.26    0.72
   6  -8  -1   13.66    0.55
  -6   8   1   14.12    0.49
  -6   8   1   13.50    0.73
  -6   8   1   13.07    0.53
   5  -8  -1    5.50    0.50
   5  -8  -1    5.55    0.46
  -5   8   1    5.90    0.47
  -5   8   1    5.06    0.26
   4  -8  -1   33.17    1.23
   4  -8  -1   33.42    1.20
  -4   8   1   33.69    1.20
   3  -8  -1   16.40    0.70
   3  -8  -1   16.64    0.75
  -3   8   1   17.89    0.66
  -3   8   1   16.67    0.61
   2  -8  -1    2.30    0.39
   2  -8  -1    2.88    0.32
  -2   8   1    2.67    0.25
  -2   8   1    2.96    0.26
  -2   8   1    3.63    0.27
  -2   8   1    3.25    0.29
   1  -8  -1    0.02    0.21
   1  -8  -1    0.21    0.18
  -1   8   1    0.18    0.13
  -1   8   1   -0.10    0.12
  -1   8   1    0.08    0.11
  -1   8   1    0.05    0.12
   0  -8  -1    8.90    0.54
   0  -8  -1    9.08    0.50
   0   8   1    9.80    0.39
   0   8   1    9.18    0.42
   0   8   1    9.46    0.40
   0   8   1    9.04    0.41
  -1  -8  -1    0.08    0.24
  -1  -8  -1   -0.46    0.24
   1   8   1    0.05    0.12
   1   8   1    0.02    0.10
   1   8   1    0.03    0.12
   1   8   1    0.08    0.19
   1   8   1   -0.23    0.12
   1   8   1    0.08    0.17
   2   8   1   18.28    0.65
   2   8   1   18.98    0.64
   2   8   1   17.57    0.66
   2   8   1   18.09    0.67
   2   8   1   17.15    0.64
   3   8   1    0.66    0.14
   3   8   1    0.78    0.16
   3   8   1    0.75    0.13
   3   8   1    0.84    0.17
   3   8   1    0.70    0.15
   4   8   1    2.89    0.23
   4   8   1    2.75    0.30
   4   8   1    2.59    0.30
   4   8   1    2.96    0.26
   4   8   1    2.51    0.27
   5   8   1   23.80    0.83
   5   8   1   23.11    0.80
   5   8   1   24.48    0.85
   5   8   1   22.66    0.77
   5   8   1   22.35    0.82
   6   8   1    2.52    0.29
   6   8   1    1.81    0.23
   6   8   1    1.72    0.22
   6   8   1    1.62    0.22
   6   8   1    2.28    0.24
   6   8   1    2.27    0.25
   7   8   1    2.04    0.25
   7   8   1    2.47    0.33
   7   8   1    2.04    0.30
   7   8   1    2.32    0.31
   7   8   1    2.01    0.21
   7   8   1    1.94    0.25
   8   8   1    0.22    0.21
   8   8   1    0.06    0.14
   8   8   1   -0.02    0.17
   8   8   1    0.30    0.19
  17  -9  -1    2.54    0.19
  17  -9  -1    2.23    0.21
  17  -9  -1    2.22    0.15
  16  -9  -1    0.08    0.08
  16  -9  -1    0.03    0.11
  16  -9  -1    0.09    0.11
  15  -9  -1    0.38    0.13
  15  -9  -1    0.23    0.20
  15  -9  -1    0.33    0.12
  15  -9  -1    0.29    0.09
  14  -9  -1    0.39    0.13
  14  -9  -1    0.49    0.17
  14  -9  -1    0.44    0.10
  14  -9  -1    0.40    0.14
  13  -9  -1    9.32    0.42
  13  -9  -1    9.40    0.37
  13  -9  -1   10.00    0.42
  13  -9  -1    9.52    0.43
  13  -9  -1    9.89    0.44
  12  -9  -1    7.77    0.38
  12  -9  -1    8.15    0.40
  12  -9  -1    8.17    0.34
  12  -9  -1    7.19    0.37
  12  -9  -1    8.15    0.38
  11  -9  -1    3.14    0.24
  11  -9  -1    2.59    0.28
  11  -9  -1    2.90    0.20
  11  -9  -1    3.16    0.26
 -11   9   1    2.45    0.24
  10  -9  -1    1.93    0.18
  10  -9  -1    2.28    0.21
  10  -9  -1    2.21    0.24
  10  -9  -1    1.98    0.25
 -10   9   1    2.39    0.24
   9  -9  -1    7.22    0.30
   9  -9  -1    6.91    0.33
   9  -9  -1    6.26    0.35
   9  -9  -1    7.01    0.31
  -9   9   1    6.43    0.30
   8  -9  -1   17.17    0.63
   8  -9  -1   17.96    0.59
   8  -9  -1   17.45    0.59
   8  -9  -1   16.97    0.64
  -8   9   1   16.58    0.59
   7  -9  -1    2.91    0.47
   7  -9  -1    3.59    0.22
   7  -9  -1    2.94    0.39
   7  -9  -1    3.58    0.27
   7  -9  -1    3.70    0.64
  -7   9   1    3.80    0.22
  -7   9   1    4.29    0.43
  -7   9   1    2.90    0.26
  -7   9   1    2.81    0.54
   6  -9  -1    1.23    0.16
   6  -9  -1    1.19    0.15
   6  -9  -1    0.94    0.33
   6  -9  -1    1.71    0.47
  -6   9   1    1.31    0.16
  -6   9   1    0.96    0.16
  -6   9   1    1.39    0.20
  -6   9   1    1.73    0.43
   5  -9  -1    8.27    0.41
   5  -9  -1    9.67    0.75
   5  -9  -1    8.39    0.41
   5  -9  -1    8.83    0.64
  -5   9   1    8.89    0.35
  -5   9   1    8.51    0.38
  -5   9   1    8.91    0.42
  -5   9   1    8.21    0.66
   4  -9  -1    7.92    0.67
   4  -9  -1    7.27    0.40
   4  -9  -1    7.26    0.56
  -4   9   1    6.88    0.39
  -4   9   1    7.96    0.32
  -4   9   1    7.01    0.34
  -4   9   1    8.31    0.37
   3  -9  -1    1.33    0.34
   3  -9  -1    1.43    0.28
  -3   9   1    1.25    0.21
  -3   9   1    1.50    0.21
  -3   9   1    1.40    0.16
  -3   9   1    1.58    0.23
  -3   9   1    1.46    0.25
   2  -9  -1   41.93    1.52
   2  -9  -1   43.30    1.58
  -2   9   1   45.11    1.44
  -2   9   1   42.76    1.42
  -2   9   1   41.65    1.37
  -2   9   1   44.33    1.38
  -2   9   1   45.03    1.37
   1  -9  -1   -0.04    0.29
  -1   9   1    0.49    0.18
  -1   9   1    0.51    0.14
  -1   9   1    0.38    0.11
  -1   9   1    0.37    0.12
  -1   9   1    0.28    0.13
   0   9   1   74.54    2.24
   0   9   1   73.06    2.31
   0   9   1   72.97    2.34
   0   9   1   73.42    2.22
   0   9   1   67.71    2.29
   1   9   1   16.46    0.62
   1   9   1   15.16    0.64
   1   9   1   19.86    0.64
   1   9   1   18.56    0.67
   2   9   1    0.68    0.18
   2   9   1    0.61    0.13
   2   9   1    0.45    0.14
   2   9   1    0.61    0.20
   2   9   1    0.43    0.14
   3   9   1   38.96    1.33
   3   9   1   41.12    1.28
   3   9   1   40.70    1.28
   3   9   1   39.35    1.31
   3   9   1   38.03    1.24
   4   9   1    0.76    0.14
   4   9   1    0.57    0.16
   4   9   1    0.83    0.19
   4   9   1    0.82    0.16
   4   9   1    0.91    0.18
   5   9   1   12.83    0.54
   5   9   1   12.80    0.51
   5   9   1   13.21    0.56
   5   9   1   12.69    0.55
   5   9   1   12.98    0.51
   6   9   1    1.99    0.31
   6   9   1    1.75    0.24
   6   9   1    1.75    0.28
   6   9   1    1.78    0.28
   6   9   1    1.37    0.22
   7   9   1    7.26    0.41
   7   9   1    6.97    0.38
   7   9   1    7.38    0.36
   8   9   1    5.13    0.43
   8   9   1    6.06    0.38
  17 -10  -1    0.40    0.13
  17 -10  -1    0.16    0.07
  17 -10  -1    0.06    0.11
  16 -10  -1    5.34    0.23
  16 -10  -1    5.31    0.26
  16 -10  -1    5.55    0.28
  15 -10  -1    0.07    0.12
  15 -10  -1   -0.07    0.17
  15 -10  -1    0.12    0.08
  15 -10  -1    0.12    0.12
  14 -10  -1    6.28    0.34
  14 -10  -1    6.54    0.28
  14 -10  -1    6.67    0.33
  14 -10  -1    6.43    0.33
  13 -10  -1    5.67    0.32
  13 -10  -1    5.37    0.32
  13 -10  -1    5.60    0.33
  13 -10  -1    5.78    0.32
  13 -10  -1    5.38    0.27
  12 -10  -1    0.34    0.14
  12 -10  -1    0.18    0.15
  12 -10  -1    0.31    0.15
  12 -10  -1    0.43    0.13
  12 -10  -1    0.36    0.10
  11 -10  -1   -0.17    0.15
  11 -10  -1   -0.12    0.11
  11 -10  -1   -0.03    0.12
 -11  10   1    0.01    0.15
  10 -10  -1    8.93    0.36
  10 -10  -1    8.30    0.46
  10 -10  -1    8.80    0.38
  10 -10  -1    8.94    0.40
  10 -10  -1    8.71    0.42
 -10  10   1    8.82    0.38
   9 -10  -1    2.30    0.24
   9 -10  -1    2.51    0.20
   9 -10  -1    2.51    0.20
   9 -10  -1    2.55    0.30
  -9  10   1    2.47    0.19
   8 -10  -1   11.91    0.43
   8 -10  -1   12.64    0.47
   8 -10  -1   10.04    0.42
   8 -10  -1   11.26    0.53
  -8  10   1   11.81    0.43
  -8  10   1   10.64    0.56
   7 -10  -1    4.55    0.26
   7 -10  -1    4.12    0.23
   7 -10  -1    3.46    0.69
   7 -10  -1    4.09    0.29
  -7  10   1    5.06    0.42
  -7  10   1    3.73    0.38
  -7  10   1    4.31    0.28
   6 -10  -1    1.62    0.27
   6 -10  -1    1.27    0.57
   6 -10  -1    2.22    0.24
  -6  10   1    2.05    0.19
  -6  10   1    2.28    0.24
  -6  10   1    2.43    0.36
  -6  10   1    1.97    0.29
  -6  10   1    2.07    0.32
   5 -10  -1   13.44    0.98
   5 -10  -1   13.40    0.54
   5 -10  -1   11.40    0.55
  -5  10   1   13.63    0.54
  -5  10   1   14.08    0.50
  -5  10   1   13.39    0.55
  -5  10   1   13.05    0.48
  -5  10   1   13.60    0.54
   4 -10  -1    7.20    0.41
  -4  10   1    7.84    0.35
  -4  10   1    7.68    0.38
  -4  10   1    7.87    0.37
  -4  10   1    8.24    0.39
  -4  10   1    7.33    0.33
   3 -10  -1    3.64    0.36
  -3  10   1    4.69    0.29
  -3  10   1    3.98    0.28
  -3  10   1    3.67    0.25
  -3  10   1    4.01    0.27
   2 -10  -1    0.92    0.24
  -2  10   1    0.87    0.13
  -2  10   1    1.29    0.20
  -2  10   1    0.86    0.14
  -2  10   1    1.08    0.16
  -2  10   1    1.04    0.15
  -1  10   1    0.99    0.15
  -1  10   1    0.86    0.15
  -1  10   1    0.79    0.14
  -1  10   1    0.85    0.15
  -1  10   1    0.39    0.17
   0  10   1    0.94    0.18
   0  10   1    0.71    0.14
   0  10   1    0.45    0.13
   0  10   1    0.63    0.14
   1  10   1    3.57    0.28
   1  10   1    3.33    0.28
   1  10   1    2.93    0.31
   1  10   1    3.97    0.26
   2  10   1    9.38    0.46
   2  10   1    9.82    0.45
   2  10   1    9.75    0.42
   2  10   1    9.97    0.44
   3  10   1    2.46    0.27
   3  10   1    2.02    0.23
   3  10   1    2.36    0.24
   3  10   1    1.99    0.27
   4  10   1    2.38    0.25
   4  10   1    2.48    0.29
   4  10   1    3.29    0.34
   4  10   1    2.58    0.29
   5  10   1    1.25    0.17
   5  10   1    1.80    0.26
   5  10   1    1.76    0.23
   5  10   1    1.39    0.20
   6  10   1   -0.16    0.16
   6  10   1    0.11    0.12
   6  10   1   -0.05    0.14
   7  10   1   -0.05    0.20
   7  10   1    0.04    0.15
  17 -11  -1    0.37    0.12
  17 -11  -1    0.27    0.16
  17 -11  -1    0.31    0.08
  16 -11  -1    4.67    0.21
  16 -11  -1    4.00    0.38
  16 -11  -1    4.56    0.26
  16 -11  -1    4.61    0.25
  15 -11  -1    0.10    0.08
  15 -11  -1    0.01    0.15
  15 -11  -1    0.02    0.12
  15 -11  -1   -0.02    0.13
  14 -11  -1    1.02    0.15
  14 -11  -1    0.69    0.11
  14 -11  -1    0.59    0.15
  14 -11  -1    0.76    0.14
  13 -11  -1    9.53    0.43
  13 -11  -1    9.86    0.42
  13 -11  -1    9.54    0.43
  13 -11  -1    9.67    0.38
  13 -11  -1    9.95    0.43
  12 -11  -1    0.16    0.16
  12 -11  -1    0.25    0.13
  12 -11  -1    0.08    0.17
  12 -11  -1    0.22    0.10
  12 -11  -1    0.28    0.14
 -12  11   1    0.50    0.18
  11 -11  -1    3.46    0.22
  11 -11  -1    3.28    0.31
  11 -11  -1    3.47    0.28
  11 -11  -1    3.16    0.25
 -11  11   1    3.36    0.27
  10 -11  -1    6.14    0.34
  10 -11  -1    6.56    0.37
  10 -11  -1    5.96    0.41
  10 -11  -1    6.68    0.30
  10 -11  -1    6.29    0.31
 -10  11   1    6.43    0.32
   9 -11  -1    6.75    0.32
   9 -11  -1    6.97    0.31
   9 -11  -1    6.60    0.36
   9 -11  -1    6.71    0.44
  -9  11   1    6.61    0.31
   8 -11  -1    0.73    0.12
   8 -11  -1    0.79    0.13
   8 -11  -1    0.56    0.15
  -8  11   1    0.53    0.10
   7 -11  -1    4.96    0.25
   7 -11  -1    4.43    0.31
   7 -11  -1    4.15    0.29
  -7  11   1    4.95    0.28
  -7  11   1    4.94    0.43
  -7  11   1    4.65    0.25
  -7  11   1    3.70    0.40
  -7  11   1    4.44    0.33
   6 -11  -1    3.32    0.31
   6 -11  -1    2.59    0.30
  -6  11   1    2.64    0.33
  -6  11   1    3.19    0.22
  -6  11   1    3.27    0.31
  -6  11   1    3.45    0.35
  -6  11   1    3.25    0.24
   5 -11  -1    4.04    0.34
  -5  11   1    3.50    0.24
  -5  11   1    3.78    0.30
  -5  11   1    3.89    0.31
  -5  11   1    3.88    0.27
  -5  11   1    4.26    0.31
   4 -11  -1    5.55    0.38
  -4  11   1    6.02    0.29
  -4  11   1    6.11    0.35
  -4  11   1    5.80    0.31
  -4  11   1    5.81    0.34
  -4  11   1    6.23    0.33
   3 -11  -1    4.68    0.40
  -3  11   1    4.20    0.27
  -3  11   1    4.07    0.28
  -3  11   1    4.67    0.30
  -3  11   1    4.81    0.29
  -3  11   1    4.51    0.28
  -2  11   1    1.04    0.16
  -2  11   1    0.81    0.14
  -2  11   1    1.01    0.15
  -2  11   1    0.82    0.14
  -2  11   1    0.83    0.15
  -1  11   1    3.37    0.25
  -1  11   1    2.77    0.31
  -1  11   1    3.47    0.25
  -1  11   1    3.87    0.26
  -1  11   1    2.61    0.31
   0  11   1   19.75    0.70
   0  11   1   19.57    0.72
   0  11   1   19.30    0.73
   0  11   1   19.58    0.70
   1  11   1   19.50    0.71
   1  11   1   19.91    0.73
   1  11   1   20.04    0.71
   1  11   1   18.65    0.73
   2  11   1    1.24    0.19
   2  11   1    1.17    0.17
   2  11   1    1.58    0.22
   2  11   1    1.32    0.18
   3  11   1    0.32    0.13
   3  11   1    0.01    0.21
   3  11   1    0.32    0.16
   3  11   1    0.34    0.16
   4  11   1   35.99    1.16
   4  11   1   35.06    1.21
   4  11   1   33.95    1.18
   4  11   1   36.48    1.16
   5  11   1    3.31    0.29
   5  11   1    3.00    0.27
   5  11   1    3.50    0.25
   6  11   1    1.04    0.18
   6  11   1    0.62    0.15
   6  11   1    0.97    0.15
   7  11   1    2.83    0.29
  17 -12  -1    0.66    0.11
  17 -12  -1    1.04    0.16
 -17  12   1    0.92    0.16
  16 -12  -1    0.13    0.19
  16 -12  -1    0.59    0.18
  16 -12  -1    0.45    0.08
  16 -12  -1    0.24    0.12
  15 -12  -1    6.76    0.34
  15 -12  -1    7.63    0.34
  15 -12  -1    7.07    0.34
  15 -12  -1    7.15    0.29
  14 -12  -1    0.10    0.16
  14 -12  -1    0.04    0.08
  14 -12  -1   -0.03    0.12
  14 -12  -1    0.12    0.12
  13 -12  -1    2.12    0.22
  13 -12  -1    1.46    0.24
  13 -12  -1    1.79    0.18
  13 -12  -1    2.08    0.24
  13 -12  -1    1.55    0.19
  12 -12  -1   -0.01    0.14
  12 -12  -1    0.12    0.10
  12 -12  -1    0.37    0.20
  12 -12  -1    0.13    0.18
  12 -12  -1    0.12    0.12
 -12  12   1   -0.12    0.15
  11 -12  -1    0.12    0.11
  11 -12  -1   -0.02    0.12
  11 -12  -1   -0.44    0.20
  11 -12  -1    0.09    0.19
  11 -12  -1    0.12    0.14
 -11  12   1    0.11    0.12
  10 -12  -1    0.44    0.12
  10 -12  -1    0.49    0.12
  10 -12  -1    0.26    0.14
  10 -12  -1    0.77    0.25
 -10  12   1    0.50    0.12
   9 -12  -1    1.47    0.25
   9 -12  -1    1.92    0.21
   9 -12  -1    1.80    0.20
  -9  12   1    2.24    0.21
   8 -12  -1    3.49    0.23
   8 -12  -1    3.34    0.25
   8 -12  -1    2.70    0.27
  -8  12   1    3.12    0.43
   7 -12  -1    0.06    0.17
   7 -12  -1    0.11    0.15
   7 -12  -1    0.17    0.10
  -7  12   1    0.29    0.21
  -7  12   1    0.31    0.19
  -7  12   1    0.04    0.10
  -7  12   1    0.17    0.13
   6 -12  -1    0.53    0.17
  -6  12   1    0.52    0.12
  -6  12   1    0.66    0.14
  -6  12   1    0.85    0.17
  -6  12   1    0.83    0.19
  -6  12   1    0.77    0.16
   5 -12  -1   13.33    0.58
  -5  12   1   12.91    0.54
  -5  12   1   13.10    0.49
  -5  12   1   14.18    0.52
  -5  12   1   13.26    0.54
  -5  12   1   12.97    0.53
   4 -12  -1    0.34    0.21
  -4  12   1    0.11    0.14
  -4  12   1    0.13    0.11
  -4  12   1    0.00    0.13
  -4  12   1    0.11    0.12
  -4  12   1    0.19    0.13
  -3  12   1    0.08    0.12
  -3  12   1   -0.02    0.13
  -3  12   1    0.28    0.14
  -3  12   1    0.08    0.13
  -2  12   1    0.17    0.14
  -2  12   1    0.25    0.17
  -2  12   1    0.29    0.12
  -2  12   1    0.44    0.14
  -2  12   1    0.40    0.13
  -1  12   1    0.29    0.17
  -1  12   1    0.26    0.13
  -1  12   1    0.12    0.14
  -1  12   1    0.29    0.14
  -1  12   1    0.15    0.18
   0  12   1    5.44    0.38
   0  12   1    6.19    0.34
   0  12   1    5.96    0.34
   0  12   1    6.15    0.34
   1  12   1    5.51    0.34
   1  12   1    5.85    0.34
   1  12   1    5.69    0.33
   1  12   1    5.76    0.40
   2  12   1    1.86    0.25
   2  12   1    1.61    0.24
   2  12   1    1.87    0.26
   2  12   1    1.73    0.24
   3  12   1   12.87    0.55
   3  12   1   12.92    0.59
   3  12   1   14.57    0.54
   3  12   1   14.67    0.54
   4  12   1   10.12    0.44
   4  12   1    9.74    0.43
   4  12   1    9.89    0.41
   5  12   1    1.01    0.15
   5  12   1    1.01    0.18
   5  12   1    0.89    0.15
   6  12   1   -0.11    0.15
   6  12   1    0.64    0.22
   6  12   1    0.31    0.15
  17 -13  -1   -0.09    0.07
  17 -13  -1    0.08    0.10
  16 -13  -1    1.00    0.17
  16 -13  -1    0.82    0.13
  16 -13  -1    1.26    0.12
  15 -13  -1   -0.03    0.11
  15 -13  -1   -0.03    0.07
  15 -13  -1    0.08    0.20
  15 -13  -1    0.13    0.13
  14 -13  -1   -0.03    0.11
  14 -13  -1    0.06    0.09
  14 -13  -1    0.01    0.11
  14 -13  -1   -0.05    0.20
  13 -13  -1    1.90    0.20
  13 -13  -1    1.68    0.21
  13 -13  -1    1.68    0.17
  13 -13  -1    2.63    0.36
 -13  13   1    1.90    0.31
  12 -13  -1    4.07    0.24
  12 -13  -1    4.03    0.26
  12 -13  -1    3.97    0.40
  12 -13  -1    3.75    0.30
 -12  13   1    3.33    0.27
  11 -13  -1   13.63    0.51
  11 -13  -1   12.77    0.54
  11 -13  -1   13.66    0.55
  11 -13  -1   13.64    0.50
 -11  13   1   13.78    0.51
  10 -13  -1   12.15    0.50
  10 -13  -1   11.82    0.46
  10 -13  -1   12.19    0.46
 -10  13   1   11.45    0.46
   9 -13  -1    0.05    0.13
   9 -13  -1    0.21    0.14
   9 -13  -1    0.08    0.11
  -9  13   1    0.00    0.11
   8 -13  -1   -0.07    0.10
   8 -13  -1    0.04    0.17
   8 -13  -1   -0.09    0.15
  -8  13   1   -0.04    0.22
  -8  13   1    0.32    0.11
   7 -13  -1   -0.06    0.11
   7 -13  -1    0.03    0.16
  -7  13   1    0.01    0.13
  -7  13   1    0.01    0.10
  -7  13   1   -0.30    0.20
  -7  13   1   -0.04    0.18
   6 -13  -1    1.58    0.21
   6 -13  -1    1.58    0.20
  -6  13   1    1.90    0.24
  -6  13   1    1.73    0.20
  -6  13   1    1.71    0.28
  -6  13   1    2.16    0.30
   5 -13  -1    7.10    0.45
  -5  13   1    6.61    0.33
  -5  13   1    6.27    0.32
  -5  13   1    6.09    0.36
  -5  13   1    7.13    0.37
   4 -13  -1    9.15    0.57
  -4  13   1   10.56    0.45
  -4  13   1   10.26    0.42
  -4  13   1   10.11    0.44
  -4  13   1   10.27    0.45
  -3  13   1    1.00    0.16
  -3  13   1    1.02    0.17
  -3  13   1    1.40    0.17
  -3  13   1    1.15    0.17
  -2  13   1    0.78    0.16
  -2  13   1    0.58    0.17
  -2  13   1    1.20    0.17
  -2  13   1    0.94    0.16
  -2  13   1    1.04    0.21
  -1  13   1    1.27    0.21
  -1  13   1    0.90    0.16
  -1  13   1    1.39    0.22
  -1  13   1    0.73    0.15
   0  13   1    0.42    0.14
   0  13   1    0.15    0.14
   0  13   1    0.75    0.22
   0  13   1    0.42    0.13
   1  13   1    0.12    0.13
   1  13   1   -0.19    0.13
   1  13   1    0.10    0.12
   1  13   1    0.14    0.20
   2  13   1    1.94    0.23
   2  13   1    2.30    0.23
   2  13   1    2.52    0.24
   3  13   1   -0.01    0.12
   3  13   1    0.07    0.12
   3  13   1    0.06    0.14
   4  13   1    0.51    0.13
   4  13   1    0.56    0.16
   4  13   1    0.23    0.12
   5  13   1    7.26    0.31
   5  13   1    5.76    0.34
   5  13   1    5.66    0.30
  16 -14  -1    0.22    0.08
  16 -14  -1    0.22    0.11
  16 -14  -1    0.42    0.16
  15 -14  -1    3.58    0.19
  15 -14  -1    3.35    0.23
  15 -14  -1    3.97    0.24
  14 -14  -1    1.67    0.19
  14 -14  -1    1.63    0.16
  14 -14  -1    1.89    0.21
  13 -14  -1    1.83    0.17
  13 -14  -1    1.75    0.19
  13 -14  -1    1.56    0.20
  12 -14  -1    0.89    0.15
  12 -14  -1    0.81    0.12
  12 -14  -1    1.07    0.17
  12 -14  -1    0.51    0.19
 -12  14   1    1.23    0.20
  11 -14  -1    0.77    0.16
  11 -14  -1    0.88    0.16
  11 -14  -1    0.66    0.14
  11 -14  -1    0.40    0.13
 -11  14   1    0.64    0.13
  10 -14  -1    0.09    0.15
  10 -14  -1    0.36    0.15
  10 -14  -1    0.12    0.12
 -10  14   1    0.23    0.11
   9 -14  -1    0.23    0.16
   9 -14  -1    0.10    0.11
   9 -14  -1   -0.03    0.18
  -9  14   1    0.15    0.11
   8 -14  -1    3.37    0.33
   8 -14  -1    3.71    0.24
  -8  14   1    3.37    0.42
  -8  14   1    4.28    0.26
  -8  14   1    4.13    0.38
   7 -14  -1   -0.07    0.10
   7 -14  -1   -0.25    0.18
  -7  14   1   -0.09    0.18
  -7  14   1    0.15    0.11
  -7  14   1   -0.20    0.12
  -7  14   1    0.31    0.18
   6 -14  -1    6.58    0.44
   6 -14  -1    7.45    0.34
  -6  14   1    7.84    0.36
  -6  14   1    7.61    0.40
  -6  14   1    7.55    0.39
  -6  14   1    7.50    0.34
   5 -14  -1    0.30    0.27
  -5  14   1   -0.08    0.12
  -5  14   1    0.20    0.15
  -5  14   1    0.03    0.12
  -5  14   1    0.24    0.15
  -4  14   1    1.67    0.26
  -4  14   1    2.41    0.24
  -4  14   1    2.31    0.25
  -4  14   1    2.01    0.25
  -3  14   1    1.56    0.24
  -3  14   1    0.91    0.18
  -3  14   1    0.72    0.14
  -3  14   1    0.82    0.20
  -3  14   1    0.96    0.16
  -2  14   1    0.38    0.14
  -2  14   1    0.29    0.14
  -2  14   1    0.36    0.14
  -2  14   1    0.25    0.20
  -2  14   1    0.28    0.16
  -1  14   1    1.12    0.24
  -1  14   1    0.71    0.19
  -1  14   1    0.73    0.16
  -1  14   1    1.05    0.16
  -1  14   1    0.88    0.16
   0  14   1    2.61    0.24
   0  14   1    2.31    0.23
   0  14   1    2.51    0.24
   0  14   1    3.08    0.35
   1  14   1    1.76    0.21
   1  14   1    1.40    0.17
   1  14   1    1.51    0.20
   2  14   1   10.27    0.43
   2  14   1   10.46    0.43
   2  14   1   10.51    0.42
   3  14   1    0.12    0.12
   3  14   1    0.08    0.10
   3  14   1    0.07    0.13
   4  14   1    1.25    0.18
   4  14   1    1.15    0.17
   4  14   1    1.59    0.19
  16 -15  -1    4.98    0.21
  16 -15  -1    4.61    0.31
  16 -15  -1    5.02    0.24
  15 -15  -1    3.39    0.19
  15 -15  -1    3.92    0.22
  15 -15  -1    4.03    0.23
  14 -15  -1    0.07    0.10
  14 -15  -1    0.05    0.11
  14 -15  -1    0.06    0.09
  13 -15  -1    0.35    0.12
  13 -15  -1    0.49    0.11
  13 -15  -1    0.49    0.10
 -13  15   1    0.64    0.14
  12 -15  -1    2.64    0.22
  12 -15  -1    2.38    0.23
  12 -15  -1    2.62    0.20
  12 -15  -1    2.09    0.30
 -12  15   1    2.27    0.21
  11 -15  -1   11.47    0.45
  11 -15  -1   11.81    0.46
  11 -15  -1   12.05    0.49
  11 -15  -1   12.12    0.45
 -11  15   1   11.76    0.45
  10 -15  -1    8.81    0.37
  10 -15  -1    9.07    0.42
 -10  15   1    9.47    0.38
   9 -15  -1    0.15    0.12
   9 -15  -1    0.30    0.17
  -9  15   1    0.29    0.11
   8 -15  -1    0.42    0.19
   8 -15  -1    0.43    0.12
  -8  15   1    0.30    0.11
  -8  15   1    0.21    0.24
  -8  15   1    0.32    0.22
   7 -15  -1    1.14    0.24
   7 -15  -1    1.23    0.20
  -7  15   1    1.07    0.20
  -7  15   1    1.13    0.20
  -7  15   1    1.03    0.14
  -7  15   1    1.10    0.16
   6 -15  -1    3.68    0.49
   6 -15  -1    4.72    0.27
  -6  15   1    4.48    0.32
  -6  15   1    4.75    0.33
  -6  15   1    4.89    0.28
  -6  15   1    4.95    0.28
   5 -15  -1    0.25    0.12
  -5  15   1    0.17    0.12
  -5  15   1    0.27    0.13
  -5  15   1    0.30    0.15
  -5  15   1    0.28    0.15
   4 -15  -1    0.28    0.13
  -4  15   1    0.19    0.18
  -4  15   1    0.30    0.15
  -4  15   1    0.40    0.15
  -4  15   1    0.24    0.13
  -4  15   1    0.18    0.13
   3 -15  -1   15.09    0.54
  -3  15   1   15.27    0.55
  -3  15   1   13.26    0.54
  -3  15   1   14.62    0.57
  -3  15   1   14.87    0.60
  -3  15   1   15.05    0.57
   2 -15  -1    0.56    0.15
  -2  15   1    0.46    0.17
  -2  15   1    0.59    0.15
  -2  15   1    0.75    0.21
  -2  15   1    0.26    0.13
  -2  15   1    0.38    0.12
   1 -15  -1    0.24    0.18
  -1  15   1    0.10    0.12
  -1  15   1    0.07    0.11
  -1  15   1    0.02    0.12
  -1  15   1    0.13    0.22
   0  15   1    0.23    0.11
   0  15   1    0.23    0.12
   0  15   1    0.23    0.12
   1  15   1   -0.16    0.11
   1  15   1   -0.10    0.11
   1  15   1   -0.09    0.10
   2  15   1    1.72    0.19
   2  15   1    1.70    0.19
   2  15   1    1.34    0.18
   3  15   1    6.24    0.28
   3  15   1    5.26    0.26
   3  15   1    6.25    0.30
  15 -16  -1    0.28    0.15
  15 -16  -1   -0.09    0.12
  15 -16  -1   -0.07    0.11
  14 -16  -1    0.29    0.13
  14 -16  -1    0.54    0.14
  13 -16  -1    0.27    0.16
  13 -16  -1    0.41    0.13
  13 -16  -1    0.39    0.10
 -13  16   1    0.43    0.13
  12 -16  -1    3.25    0.20
  12 -16  -1    2.80    0.25
  12 -16  -1    2.30    0.29
 -12  16   1    3.45    0.21
  11 -16  -1    0.29    0.13
  11 -16  -1    0.43    0.16
  11 -16  -1    0.30    0.10
 -11  16   1    0.40    0.10
  10 -16  -1    0.36    0.17
  10 -16  -1    0.20    0.11
  10 -16  -1    0.23    0.10
 -10  16   1    0.18    0.10
   9 -16  -1   -0.06    0.18
   9 -16  -1   -0.06    0.10
  -9  16   1    0.11    0.10
   8 -16  -1    1.32    0.18
   8 -16  -1    1.33    0.23
  -8  16   1    1.57    0.18
  -8  16   1    1.43    0.23
   7 -16  -1    0.93    0.13
  -7  16   1    1.55    0.26
  -7  16   1    1.30    0.19
  -7  16   1    1.09    0.14
   6 -16  -1    4.87    0.26
  -6  16   1    5.13    0.27
  -6  16   1    4.76    0.30
  -6  16   1    4.58    0.29
  -6  16   1    4.14    0.25
   5 -16  -1    1.52    0.20
  -5  16   1    1.63    0.23
  -5  16   1    1.12    0.17
  -5  16   1    1.14    0.18
  -5  16   1    1.69    0.19
  -5  16   1    1.34    0.19
   4 -16  -1    4.06    0.25
  -4  16   1    4.20    0.26
  -4  16   1    4.24    0.27
  -4  16   1    4.13    0.25
  -4  16   1    3.63    0.33
  -4  16   1    3.81    0.26
   3 -16  -1    0.40    0.14
  -3  16   1    0.32    0.14
  -3  16   1    0.17    0.11
  -3  16   1    0.30    0.11
  -3  16   1    0.20    0.12
  -3  16   1    0.22    0.20
   2 -16  -1    1.18    0.18
  -2  16   1    1.06    0.14
  -2  16   1    0.91    0.14
  -2  16   1    0.95    0.15
  -2  16   1    1.11    0.20
  -1  16   1   -0.01    0.10
  -1  16   1   -0.06    0.11
  -1  16   1   -0.09    0.10
   0  16   1    0.22    0.11
   0  16   1    0.11    0.10
   0  16   1    0.29    0.11
   1  16   1    1.50    0.17
   1  16   1    1.39    0.18
   1  16   1    0.99    0.14
   2  16   1    2.42    0.18
   2  16   1    2.26    0.23
  15 -17  -1    0.44    0.12
  14 -17  -1    0.14    0.10
  14 -17  -1    0.09    0.15
  13 -17  -1    0.07    0.15
  13 -17  -1   -0.07    0.09
 -13  17   1   -0.02    0.12
  12 -17  -1   -0.04    0.09
  12 -17  -1    0.09    0.15
  12 -17  -1    0.52    0.18
 -12  17   1    0.14    0.10
  11 -17  -1    0.40    0.13
  11 -17  -1    0.13    0.18
  11 -17  -1    0.43    0.10
 -11  17   1    0.38    0.10
  10 -17  -1    9.02    0.35
  10 -17  -1    8.50    0.34
  10 -17  -1    8.24    0.44
 -10  17   1    9.01    0.35
   9 -17  -1    2.01    0.18
  -9  17   1    2.38    0.18
   8 -17  -1    1.00    0.16
  -8  17   1    0.89    0.24
  -8  17   1    0.95    0.15
   7 -17  -1   -0.06    0.10
  -7  17   1    0.13    0.17
  -7  17   1   -0.07    0.15
  -7  17   1   -0.01    0.09
  -7  17   1    0.14    0.17
   6 -17  -1    2.27    0.19
  -6  17   1    2.14    0.19
  -6  17   1    2.55    0.25
  -6  17   1    2.04    0.22
  -6  17   1    1.66    0.27
   5 -17  -1    0.23    0.12
  -5  17   1   -0.02    0.18
  -5  17   1    0.32    0.11
  -5  17   1    0.44    0.14
  -5  17   1    0.27    0.13
  -5  17   1    0.38    0.12
   4 -17  -1    0.23    0.13
  -4  17   1    0.42    0.13
  -4  17   1    0.31    0.23
  -4  17   1    0.14    0.12
  -4  17   1   -0.02    0.12
  -4  17   1    0.05    0.11
   3 -17  -1   10.50    0.45
  -3  17   1   10.47    0.41
  -3  17   1   10.43    0.44
  -3  17   1   10.71    0.42
  -3  17   1   11.16    0.40
  -2  17   1    0.44    0.12
  -2  17   1    0.54    0.12
  -2  17   1    0.65    0.11
  -1  17   1    2.05    0.18
  -1  17   1    2.08    0.17
  -1  17   1    2.02    0.17
   0  17   1    0.59    0.10
   0  17   1    0.53    0.11
  13 -18  -1    0.06    0.09
 -13  18   1   -0.21    0.15
  12 -18  -1    0.11    0.09
 -12  18   1    0.05    0.09
  11 -18  -1    0.29    0.09
 -11  18   1    0.32    0.09
  10 -18  -1    0.20    0.10
  10 -18  -1    0.21    0.10
 -10  18   1    0.15    0.09
   9 -18  -1    1.65    0.16
   9 -18  -1    1.44    0.16
  -9  18   1    1.45    0.24
  -9  18   1    1.48    0.15
   8 -18  -1    0.07    0.10
  -8  18   1   -0.03    0.16
  -8  18   1    0.21    0.09
   7 -18  -1    1.95    0.18
  -7  18   1    1.70    0.16
  -7  18   1    1.63    0.27
  -7  18   1    1.25    0.20
   6 -18  -1    1.01    0.13
  -6  18   1    1.23    0.16
  -6  18   1    1.29    0.22
  -6  18   1    1.04    0.16
   5 -18  -1    2.21    0.23
  -5  18   1    1.69    0.20
  -5  18   1    2.09    0.19
  -5  18   1    2.01    0.20
   4 -18  -1   -0.01    0.22
  -4  18   1   -0.01    0.11
  -4  18   1    0.09    0.14
  -4  18   1   -0.04    0.10
  -3  18   1    0.05    0.11
  -3  18   1    0.25    0.10
  -2  18   1   -0.14    0.09
  -2  18   1   -0.06    0.10
  -1  18   1    0.32    0.10
  -1  18   1    0.16    0.10
  12 -19  -1    0.31    0.10
 -12  19   1    0.41    0.10
  11 -19  -1    0.19    0.10
 -11  19   1    0.17    0.08
  10 -19  -1    0.13    0.11
  10 -19  -1    0.04    0.10
 -10  19   1    0.04    0.08
   9 -19  -1    2.46    0.17
   9 -19  -1    2.29    0.18
  -9  19   1    2.43    0.16
   8 -19  -1    0.06    0.08
   8 -19  -1    0.01    0.11
  -8  19   1   -0.02    0.08
   7 -19  -1    1.04    0.13
   7 -19  -1    1.62    0.21
  -7  19   1    1.61    0.15
   6 -19  -1    2.11    0.32
  -6  19   1    1.97    0.17
  -5  19   1    1.62    0.21
   4 -19  -1    0.95    0.13
  -4  19   1    0.62    0.14
   4 -19   2   -0.08    0.09
  -5  19  -2   -0.08    0.11
   5 -19   2    0.11    0.08
  -6  19  -2    0.15    0.09
  -6  19  -2    0.60    0.18
   6 -19   2    0.19    0.08
  -7  19  -2    0.21    0.09
  -7  19  -2    0.14    0.15
   7 -19   2    0.05    0.08
   7 -19   2    0.52    0.18
  -8  19  -2    2.32    0.15
  -8  19  -2    2.03    0.21
   8 -19   2    2.17    0.22
   8 -19   2    1.78    0.15
  -9  19  -2    0.15    0.07
  -9  19  -2    0.05    0.13
   9 -19   2   -0.08    0.11
   9 -19   2    0.26    0.09
 -10  19  -2    0.29    0.13
 -10  19  -2    0.29    0.08
  10 -19   2    0.23    0.10
  10 -19   2    0.39    0.11
 -11  19  -2    0.39    0.13
 -11  19  -2    0.04    0.08
  11 -19   2   -0.12    0.10
  -1  18  -2    0.51    0.11
  -1  18  -2    0.58    0.10
  -2  18  -2    3.98    0.20
  -2  18  -2    3.83    0.21
   2 -18   2    3.94    0.21
  -3  18  -2   -0.05    0.11
  -3  18  -2    0.30    0.17
  -3  18  -2    0.22    0.10
  -3  18  -2    0.20    0.21
  -4  18  -2    0.52    0.13
  -4  18  -2    0.69    0.17
  -4  18  -2    0.53    0.11
  -4  18  -2    0.76    0.14
  -5  18  -2    0.33    0.15
  -5  18  -2    0.08    0.12
  -5  18  -2    0.08    0.15
  -5  18  -2    0.11    0.10
   5 -18   2    0.07    0.19
  -6  18  -2    5.22    0.29
  -6  18  -2    5.04    0.36
  -6  18  -2    5.14    0.25
   6 -18   2    5.14    0.29
  -7  18  -2    4.70    0.23
  -7  18  -2    4.34    0.27
   7 -18   2    4.75    0.26
   7 -18   2    4.66    0.22
  -8  18  -2    1.69    0.15
  -8  18  -2    1.63    0.21
   8 -18   2    1.49    0.15
   8 -18   2    1.53    0.19
  -9  18  -2    4.24    0.21
   9 -18   2    4.04    0.22
   9 -18   2    4.10    0.21
 -10  18  -2    0.27    0.09
  10 -18   2    0.32    0.10
  10 -18   2    0.54    0.11
 -11  18  -2    0.31    0.09
  11 -18   2    0.08    0.09
  11 -18   2    0.64    0.12
 -12  18  -2   -0.03    0.10
  12 -18   2   -0.12    0.09
  13 -18   2    1.68    0.16
   1  17  -2    0.60    0.11
   0  17  -2    0.57    0.11
   0 -17   2    0.60    0.18
  -1  17  -2    2.14    0.18
  -1  17  -2    1.72    0.24
  -1  17  -2    2.30    0.17
  -2  17  -2    1.87    0.18
  -2  17  -2    1.79    0.17
  -2  17  -2    1.32    0.19
  -2  17  -2    2.03    0.31
  -2  17  -2    1.67    0.26
  -3  17  -2    0.25    0.12
  -3  17  -2    0.43    0.12
  -3  17  -2    0.43    0.14
  -3  17  -2    0.33    0.17
  -4  17  -2    0.52    0.16
  -4  17  -2    0.68    0.12
  -4  17  -2    0.52    0.14
  -4  17  -2    0.69    0.14
   4 -17   2    0.80    0.18
  -5  17  -2    0.16    0.12
  -5  17  -2   -0.04    0.13
  -5  17  -2    0.17    0.11
  -5  17  -2   -0.09    0.14
   5 -17   2    0.09    0.13
  -6  17  -2    0.14    0.15
  -6  17  -2    0.12    0.09
  -6  17  -2   -0.20    0.18
  -6  17  -2    0.39    0.14
   6 -17   2    0.08    0.12
  -7  17  -2    0.38    0.10
   7 -17   2    0.55    0.12
  -8  17  -2   -0.05    0.08
   8 -17   2    0.01    0.09
   8 -17   2    0.09    0.11
  -9  17  -2    2.73    0.18
   9 -17   2    2.88    0.20
   9 -17   2    2.64    0.19
 -10  17  -2    2.73    0.18
  10 -17   2    2.07    0.19
  10 -17   2    2.50    0.19
 -11  17  -2    0.34    0.10
  11 -17   2    0.15    0.12
  11 -17   2    0.23    0.09
  12 -17   2    0.63    0.17
  12 -17   2    0.37    0.24
  13 -17   2    1.52    0.16
  13 -17   2    0.85    0.23
  14 -17   2    0.46    0.10
   3  16  -2    0.62    0.11
   2  16  -2    0.39    0.11
   2  16  -2    0.56    0.11
   1  16  -2    2.34    0.18
   1  16  -2    2.77    0.22
   1  16  -2    2.27    0.18
   0  16  -2    0.31    0.11
   0  16  -2    0.45    0.11
   0  16  -2    0.20    0.12
   0  16  -2    0.35    0.20
  -1  16  -2    1.48    0.19
  -1  16  -2    1.70    0.18
  -1  16  -2    1.81    0.19
  -1  16  -2    1.84    0.27
  -2  16  -2    0.29    0.11
  -2  16  -2    0.20    0.12
  -2  16  -2    0.44    0.17
  -2  16  -2    0.40    0.16
  -2  16  -2    0.19    0.12
  -3  16  -2    1.22    0.19
  -3  16  -2    1.28    0.16
  -3  16  -2    1.39    0.19
  -3  16  -2    1.40    0.22
  -3  16  -2    1.11    0.18
   3 -16   2    1.23    0.18
  -4  16  -2    0.97    0.14
  -4  16  -2    1.35    0.19
  -4  16  -2    0.95    0.18
  -4  16  -2    0.72    0.14
  -4  16  -2    0.83    0.16
   4 -16   2    1.07    0.16
  -5  16  -2    1.56    0.19
  -5  16  -2    1.92    0.20
  -5  16  -2    1.73    0.22
  -5  16  -2    1.50    0.25
   5 -16   2    1.72    0.22
  -6  16  -2    8.57    0.44
  -6  16  -2    8.74    0.36
  -6  16  -2    8.75    0.38
   6 -16   2    8.42    0.36
  -7  16  -2    1.40    0.27
  -7  16  -2    1.78    0.18
  -7  16  -2    1.37    0.18
   7 -16   2    1.48    0.19
  -8  16  -2    2.54    0.20
   8 -16   2    2.42    0.21
  -9  16  -2    0.02    0.10
   9 -16   2   -0.10    0.09
   9 -16   2   -0.37    0.22
   9 -16   2    0.09    0.10
 -10  16  -2    0.11    0.09
  10 -16   2    0.20    0.19
  10 -16   2   -0.15    0.10
  10 -16   2    0.07    0.10
 -11  16  -2    5.65    0.27
  11 -16   2    5.66    0.35
  11 -16   2    5.50    0.27
  11 -16   2    6.02    0.28
 -12  16  -2    0.19    0.11
  12 -16   2    0.04    0.09
  12 -16   2   -0.02    0.16
  12 -16   2   -0.26    0.16
  12 -16   2    0.24    0.16
 -13  16  -2    0.67    0.18
  13 -16   2    0.55    0.14
  13 -16   2    0.83    0.15
  13 -16   2    0.49    0.10
  14 -16   2    1.75    0.23
  14 -16   2    2.38    0.17
  14 -16   2    2.45    0.21
  15 -16   2    0.02    0.11
  15 -16   2    0.33    0.15
   4  15  -2    2.81    0.19
   4  15  -2    2.49    0.21
   3  15  -2    0.32    0.11
   3  15  -2   -0.10    0.11
   3  15  -2   -0.03    0.18
   2  15  -2    0.72    0.15
   2  15  -2    0.61    0.12
   2  15  -2    0.56    0.12
   2  15  -2    0.98    0.21
   1  15  -2    0.17    0.11
   1  15  -2    0.82    0.19
   1  15  -2    0.46    0.13
   1  15  -2    0.45    0.13
   0  15  -2    1.23    0.19
   0  15  -2    1.41    0.20
   0  15  -2    1.51    0.20
   0  15  -2    1.43    0.19
  -1  15  -2    2.88    0.31
  -1  15  -2    2.52    0.22
  -1  15  -2    2.55    0.29
  -1  15  -2    2.49    0.22
  -1  15  -2    2.65    0.24
  -2  15  -2    4.65    0.29
  -2  15  -2    3.82    0.27
  -2  15  -2    3.73    0.26
  -2  15  -2    4.07    0.31
  -2  15  -2    3.88    0.26
   2 -15   2    3.90    0.32
  -3  15  -2    0.05    0.14
  -3  15  -2    0.10    0.16
  -3  15  -2    0.21    0.14
  -3  15  -2    0.18    0.13
  -3  15  -2    0.16    0.13
   3 -15   2    0.16    0.15
  -4  15  -2    0.16    0.12
  -4  15  -2    0.04    0.12
  -4  15  -2    0.09    0.14
  -4  15  -2    0.03    0.14
  -4  15  -2   -0.05    0.16
   4 -15   2    0.14    0.13
  -5  15  -2    0.31    0.12
  -5  15  -2    0.28    0.13
  -5  15  -2    0.62    0.16
  -5  15  -2    0.40    0.17
   5 -15   2    0.47    0.13
  -6  15  -2    0.56    0.20
  -6  15  -2    0.61    0.16
  -6  15  -2    0.56    0.12
   6 -15   2    0.55    0.13
  -7  15  -2    0.44    0.12
  -7  15  -2    0.27    0.17
  -7  15  -2    0.02    0.24
   7 -15   2    0.36    0.12
  -8  15  -2    0.05    0.10
   8 -15   2    0.23    0.25
   8 -15   2    0.36    0.12
  -9  15  -2   10.35    0.42
   9 -15   2   10.69    0.42
   9 -15   2    9.90    0.41
   9 -15   2   10.96    0.50
 -10  15  -2    0.01    0.10
  10 -15   2    0.03    0.15
  10 -15   2    0.01    0.11
  10 -15   2    0.10    0.10
  10 -15   2    0.01    0.16
 -11  15  -2   -0.01    0.10
  11 -15   2    0.42    0.13
  11 -15   2    0.02    0.10
  11 -15   2    0.13    0.12
  11 -15   2    0.11    0.15
 -12  15  -2    0.55    0.12
  12 -15   2    0.44    0.11
  12 -15   2    0.46    0.12
  12 -15   2    0.35    0.18
  12 -15   2    0.65    0.15
 -13  15  -2    0.17    0.20
  13 -15   2    0.08    0.13
  13 -15   2   -0.02    0.10
  13 -15   2    0.09    0.09
  14 -15   2    1.89    0.16
  14 -15   2    1.68    0.18
  14 -15   2    2.34    0.22
  15 -15   2    1.22    0.14
  15 -15   2    1.45    0.19
  15 -15   2    1.21    0.18
   5  14  -2   -0.03    0.11
   5  14  -2    0.23    0.14
   4  14  -2    1.04    0.20
   4  14  -2    0.87    0.13
   4  14  -2    1.35    0.18
   3  14  -2    1.00    0.17
   3  14  -2    0.84    0.13
   3  14  -2    0.90    0.20
   3  14  -2    0.80    0.13
   2  14  -2    0.07    0.11
   2  14  -2    0.09    0.11
   2  14  -2    0.06    0.13
   2  14  -2    0.08    0.17
   1  14  -2   11.05    0.46
   1  14  -2   11.22    0.48
   1  14  -2   10.94    0.45
   1  14  -2   10.97    0.45
   0  14  -2    0.08    0.16
   0  14  -2    0.04    0.23
   0  14  -2    0.26    0.14
   0  14  -2   -0.02    0.13
   0  14  -2    0.16    0.15
  -1  14  -2    1.29    0.20
  -1  14  -2    1.91    0.29
  -1  14  -2    1.77    0.24
  -1  14  -2    1.25    0.18
  -1  14  -2    1.41    0.22
   1 -14   2    1.37    0.22
  -2  14  -2    1.37    0.19
  -2  14  -2    1.78    0.25
  -2  14  -2    1.62    0.24
  -2  14  -2    2.05    0.29
  -2  14  -2    2.06    0.24
   2 -14   2    1.29    0.19
  -3  14  -2    1.57    0.24
  -3  14  -2    0.99    0.16
  -3  14  -2    0.99    0.17
  -3  14  -2    0.98    0.14
  -3  14  -2    0.88    0.18
   3 -14   2    0.92    0.16
  -4  14  -2   -0.01    0.13
  -4  14  -2    0.14    0.14
  -4  14  -2    0.11    0.14
  -4  14  -2    0.18    0.10
   4 -14   2   -0.06    0.13
  -5  14  -2    3.66    0.26
  -5  14  -2    3.28    0.31
  -5  14  -2    3.57    0.30
  -5  14  -2    3.84    0.24
   5 -14   2    3.51    0.25
  -6  14  -2    1.50    0.20
  -6  14  -2    1.37    0.22
  -6  14  -2    1.59    0.22
  -6  14  -2    1.87    0.19
   6 -14   2    1.59    0.21
  -7  14  -2    0.00    0.16
  -7  14  -2    0.10    0.10
  -7  14  -2    0.23    0.25
   7 -14   2    0.12    0.23
   7 -14   2   -0.18    0.11
  -8  14  -2    0.07    0.11
   8 -14   2    0.11    0.22
   8 -14   2   -0.18    0.19
   8 -14   2    0.07    0.11
  -9  14  -2    0.38    0.12
   9 -14   2    0.17    0.16
   9 -14   2    0.43    0.12
   9 -14   2    0.49    0.19
 -10  14  -2    0.13    0.11
  10 -14   2    0.24    0.11
  10 -14   2    0.04    0.13
  10 -14   2    0.16    0.13
  10 -14   2    0.08    0.16
 -11  14  -2    2.28    0.22
  11 -14   2    2.86    0.24
  11 -14   2    2.45    0.20
  11 -14   2    1.93    0.20
  11 -14   2    1.96    0.25
 -12  14  -2    0.37    0.14
  12 -14   2    0.50    0.14
  12 -14   2    0.45    0.11
  12 -14   2    0.46    0.10
  12 -14   2    0.31    0.18
  13 -14   2    2.32    0.18
  13 -14   2    2.56    0.20
  13 -14   2    2.55    0.24
  14 -14   2    0.01    0.08
  14 -14   2    0.11    0.11
  14 -14   2    0.11    0.10
  15 -14   2    0.07    0.07
  15 -14   2    0.00    0.10
  15 -14   2    0.05    0.11
  16 -14   2    1.14    0.12
  16 -14   2    1.30    0.16
  16 -14   2    1.43    0.18
   6  13  -2    1.37    0.19
   6  13  -2    1.52    0.26
   5  13  -2    0.01    0.13
   5  13  -2    0.20    0.22
   5  13  -2    0.33    0.12
   4  13  -2    1.47    0.22
   4  13  -2    1.99    0.29
   4  13  -2    1.51    0.20
   4  13  -2    1.52    0.20
   3  13  -2    0.67    0.13
   3  13  -2    0.51    0.16
   3  13  -2    0.68    0.17
   3  13  -2    0.80    0.14
   2  13  -2    0.04    0.13
   2  13  -2    0.13    0.12
   2  13  -2   -0.01    0.15
   2  13  -2    0.38    0.16
   1  13  -2    0.00    0.16
   1  13  -2   -0.17    0.15
   1  13  -2    0.12    0.13
   1  13  -2    0.16    0.13
   0  13  -2    5.41    0.36
   0  13  -2    5.83    0.31
   0  13  -2    6.03    0.33
   0  13  -2    5.98    0.34
   0  13  -2    5.18    0.39
   0 -13   2    4.67    0.42
  -1  13  -2    5.37    0.32
  -1  13  -2    5.92    0.36
  -1  13  -2    5.51    0.32
  -1  13  -2    5.55    0.32
  -1  13  -2    4.77    0.33
  -2  13  -2    2.91    0.31
  -2  13  -2    2.98    0.27
  -2  13  -2    3.53    0.26
  -2  13  -2    3.02    0.27
  -2  13  -2    3.01    0.27
  -3  13  -2    1.17    0.17
  -3  13  -2    1.57    0.25
  -3  13  -2    1.71    0.22
  -3  13  -2    1.63    0.22
   3 -13   2    1.35    0.17
  -4  13  -2    3.66    0.28
  -4  13  -2    3.48    0.26
  -4  13  -2    3.36    0.25
  -4  13  -2    3.69    0.29
   4 -13   2    3.44    0.25
  -5  13  -2    0.29    0.12
  -5  13  -2    0.23    0.11
  -5  13  -2    0.13    0.16
  -5  13  -2    0.21    0.15
   5 -13   2    0.07    0.11
  -6  13  -2    3.31    0.30
  -6  13  -2    2.87    0.22
  -6  13  -2    2.61    0.24
  -6  13  -2    3.10    0.35
   6 -13   2    2.81    0.22
   6 -13   2    3.02    0.39
  -7  13  -2    1.68    0.21
  -7  13  -2    1.85    0.19
   7 -13   2    1.70    0.22
   7 -13   2    1.32    0.22
   7 -13   2    1.55    0.20
  -8  13  -2    1.19    0.18
   8 -13   2    1.54    0.20
   8 -13   2    1.25    0.19
   8 -13   2    1.13    0.17
  -9  13  -2    0.26    0.11
   9 -13   2    0.10    0.13
   9 -13   2    0.14    0.16
   9 -13   2   -0.02    0.11
 -10  13  -2    0.41    0.12
  10 -13   2    0.22    0.14
  10 -13   2    0.24    0.12
  10 -13   2    0.40    0.13
  10 -13   2    0.29    0.16
 -11  13  -2    3.31    0.38
 -11  13  -2    3.44    0.26
  11 -13   2    3.40    0.23
  11 -13   2    3.10    0.29
  11 -13   2    3.36    0.24
  11 -13   2    3.48    0.28
 -12  13  -2    0.27    0.15
  12 -13   2   -0.08    0.10
  12 -13   2   -0.01    0.12
  12 -13   2    0.02    0.09
  12 -13   2    0.41    0.19
  13 -13   2    0.14    0.08
  13 -13   2    0.05    0.12
  13 -13   2    0.07    0.10
 -14  13  -2    5.91    0.31
  14 -13   2    5.89    0.25
  14 -13   2    6.01    0.29
  14 -13   2    5.99    0.31
 -15  13  -2    0.10    0.14
  15 -13   2    0.26    0.12
  15 -13   2    0.09    0.11
  15 -13   2    0.10    0.08
 -16  13  -2   -0.11    0.17
  16 -13   2    0.05    0.07
  16 -13   2    0.22    0.15
  16 -13   2    0.13    0.10
   7  12  -2    0.04    0.14
   6  12  -2    0.74    0.13
   6  12  -2    0.40    0.15
   5  12  -2    4.87    0.32
   5  12  -2    4.00    0.33
   5  12  -2    4.00    0.25
   5  12  -2    4.13    0.28
   4  12  -2   16.88    0.60
   4  12  -2   15.31    0.61
   4  12  -2   17.03    0.63
   4  12  -2   16.45    0.62
   3  12  -2    0.04    0.13
   3  12  -2   -0.04    0.16
   3  12  -2    0.15    0.13
   3  12  -2   -0.04    0.16
   2  12  -2    0.22    0.12
   2  12  -2    0.15    0.16
   2  12  -2    0.13    0.13
   2  12  -2    0.04    0.14
   1  12  -2    0.17    0.11
   1  12  -2    0.14    0.14
   1  12  -2    0.33    0.13
   1  12  -2    0.25    0.17
   0  12  -2   14.57    0.56
   0  12  -2   14.02    0.57
   0  12  -2   14.46    0.57
   0  12  -2   14.65    0.59
   0  12  -2   14.44    0.55
  -1  12  -2   23.47    0.79
  -1  12  -2   21.93    0.82
  -1  12  -2   22.80    0.78
  -1  12  -2   22.76    0.81
  -1  12  -2   22.32    0.78
  -2  12  -2    0.06    0.12
  -2  12  -2    0.21    0.12
  -2  12  -2    0.11    0.13
  -2  12  -2    0.01    0.12
  -3  12  -2    1.98    0.21
  -3  12  -2    1.41    0.22
  -3  12  -2    1.59    0.23
  -3  12  -2    1.30    0.17
  -4  12  -2    0.25    0.10
  -4  12  -2    0.03    0.14
  -4  12  -2    0.05    0.12
  -4  12  -2   -0.01    0.12
   4 -12   2   -0.06    0.10
  -5  12  -2    1.30    0.17
  -5  12  -2    1.13    0.18
  -5  12  -2    1.52    0.18
  -5  12  -2    1.34    0.21
   5 -12   2    1.15    0.14
   5 -12   2    0.75    0.23
  -6  12  -2    1.32    0.23
  -6  12  -2    1.61    0.19
  -6  12  -2    1.25    0.15
  -6  12  -2    1.68    0.27
   6 -12   2    1.38    0.22
   6 -12   2    1.59    0.19
   6 -12   2    0.94    0.22
  -7  12  -2   18.86    0.65
  -7  12  -2   17.39    0.70
   7 -12   2   18.73    0.67
   7 -12   2   19.02    0.71
   7 -12   2   20.08    0.65
  -8  12  -2   17.05    0.61
   8 -12   2   18.23    0.62
   8 -12   2   17.62    0.66
   8 -12   2   17.46    0.62
  -9  12  -2    0.17    0.10
   9 -12   2    0.28    0.12
   9 -12   2    0.14    0.14
   9 -12   2    0.22    0.11
   9 -12   2    0.17    0.11
 -10  12  -2    0.60    0.13
  10 -12   2    0.55    0.11
  10 -12   2    0.63    0.17
  10 -12   2    0.78    0.13
  10 -12   2    0.82    0.15
 -11  12  -2    0.22    0.14
  11 -12   2    0.31    0.12
  11 -12   2    0.30    0.11
  11 -12   2    0.48    0.15
  11 -12   2    0.60    0.17
 -12  12  -2    0.16    0.17
  12 -12   2    0.16    0.12
  12 -12   2    0.11    0.09
  12 -12   2    0.12    0.14
  13 -12   2    1.62    0.17
  13 -12   2    1.83    0.22
  13 -12   2    1.85    0.24
  13 -12   2    1.91    0.20
  14 -12   2    0.15    0.12
  14 -12   2    0.34    0.23
  14 -12   2    0.09    0.08
  14 -12   2    0.03    0.11
  15 -12   2    0.06    0.12
  15 -12   2    0.11    0.10
  15 -12   2    0.14    0.08
 -16  12  -2    0.57    0.11
  16 -12   2    0.49    0.11
  16 -12   2    0.59    0.17
  16 -12   2    0.35    0.07
   8  11  -2   -0.01    0.18
   7  11  -2   -0.04    0.12
   7  11  -2    0.10    0.17
   6  11  -2    0.25    0.15
   6  11  -2    0.42    0.12
   6  11  -2    0.13    0.17
   6  11  -2    0.49    0.22
   5  11  -2    5.73    0.30
   5  11  -2    5.07    0.32
   5  11  -2    5.67    0.36
   5  11  -2    5.67    0.33
   4  11  -2    0.39    0.15
   4  11  -2    0.52    0.13
   4  11  -2    0.67    0.17
   4  11  -2    0.17    0.17
   3  11  -2    1.97    0.27
   3  11  -2    1.85    0.26
   3  11  -2    1.84    0.28
   3  11  -2    2.04    0.22
   2  11  -2    0.48    0.14
   2  11  -2    0.22    0.12
   2  11  -2    0.36    0.16
   2  11  -2    0.60    0.16
   1  11  -2    2.58    0.23
   1  11  -2    2.91    0.25
   1  11  -2    2.98    0.29
   1  11  -2    2.70    0.27
   0  11  -2    0.07    0.10
   0  11  -2    0.13    0.14
   0  11  -2    0.32    0.17
   0  11  -2    0.21    0.14
   0  11  -2    0.16    0.12
  -1  11  -2    2.44    0.26
  -1  11  -2    1.81    0.22
  -1  11  -2    1.99    0.23
  -1  11  -2    1.53    0.22
  -2  11  -2   11.94    0.48
  -2  11  -2   12.44    0.49
  -2  11  -2   11.82    0.47
  -2  11  -2   12.52    0.47
  -3  11  -2    0.58    0.11
  -3  11  -2    0.57    0.14
  -3  11  -2    0.53    0.12
  -3  11  -2    0.67    0.13
  -4  11  -2    6.49    0.31
  -4  11  -2    6.43    0.34
  -4  11  -2    6.15    0.34
  -4  11  -2    5.89    0.29
  -5  11  -2    2.75    0.27
  -5  11  -2    2.48    0.22
  -5  11  -2    2.91    0.30
  -5  11  -2    2.06    0.18
   5 -11   2    2.29    0.20
   5 -11   2    2.12    0.24
  -6  11  -2    1.75    0.17
  -6  11  -2    1.49    0.21
  -6  11  -2    1.92    0.28
  -6  11  -2    1.82    0.24
   6 -11   2    1.29    0.17
   6 -11   2    1.52    0.19
   6 -11   2    1.64    0.18
  -7  11  -2    0.75    0.12
  -7  11  -2    1.15    0.19
   7 -11   2    0.83    0.12
   7 -11   2    0.76    0.13
   7 -11   2    0.85    0.17
  -8  11  -2    0.20    0.09
   8 -11   2    0.19    0.11
   8 -11   2    0.39    0.13
   8 -11   2    0.12    0.10
  -9  11  -2   12.11    0.47
   9 -11   2   12.63    0.48
   9 -11   2   12.64    0.47
   9 -11   2   12.52    0.48
   9 -11   2   12.23    0.59
   9 -11   2   12.92    0.52
 -10  11  -2    2.93    0.25
  10 -11   2    3.25    0.44
  10 -11   2    3.25    0.22
  10 -11   2    3.05    0.28
  10 -11   2    3.25    0.29
  10 -11   2    3.05    0.34
  10 -11   2    3.11    0.24
 -11  11  -2    0.41    0.16
  11 -11   2    0.38    0.11
  11 -11   2    0.40    0.12
  11 -11   2    0.41    0.15
  11 -11   2   -0.02    0.19
  11 -11   2    0.60    0.22
  12 -11   2    1.31    0.22
  12 -11   2    1.38    0.17
  12 -11   2    1.56    0.22
  12 -11   2    1.01    0.17
  13 -11   2    3.81    0.31
  13 -11   2    3.32    0.26
  13 -11   2    4.22    0.26
  13 -11   2    3.10    0.20
  14 -11   2    1.69    0.20
  14 -11   2    1.92    0.22
  14 -11   2    1.98    0.16
  14 -11   2    2.01    0.22
  15 -11   2    0.25    0.14
  15 -11   2    0.41    0.17
  15 -11   2    0.23    0.11
  15 -11   2    0.23    0.08
  16 -11   2    3.19    0.17
  16 -11   2    3.26    0.22
  16 -11   2    4.33    0.31
 -17  11  -2    0.84    0.12
  17 -11   2    1.00    0.12
   8  10  -2    1.14    0.16
   8  10  -2    1.07    0.23
   7  10  -2    0.20    0.16
   7  10  -2    0.22    0.16
   7  10  -2    0.13    0.12
   6  10  -2   11.59    0.46
   6  10  -2   12.63    0.49
   6  10  -2   11.16    0.52
   6  10  -2   11.91    0.50
   5  10  -2   18.64    0.69
   5  10  -2   17.96    0.69
   5  10  -2   18.55    0.66
   5  10  -2   18.84    0.70
   4  10  -2   10.35    0.46
   4  10  -2   10.15    0.47
   4  10  -2   10.15    0.43
   4  10  -2   10.07    0.46
   3  10  -2    5.69    0.30
   3  10  -2    5.10    0.34
   3  10  -2    5.70    0.34
   3  10  -2    4.95    0.32
   2  10  -2    0.23    0.12
   2  10  -2    0.13    0.14
   2  10  -2    0.30    0.14
   2  10  -2    0.25    0.13
   1  10  -2    0.17    0.12
   1  10  -2    0.44    0.11
   1  10  -2    0.16    0.13
   1  10  -2    0.23    0.13
   0  10  -2   17.05    0.66
   0  10  -2   18.51    0.69
   0  10  -2   19.35    0.70
   0  10  -2   20.31    0.67
   0  10  -2   19.92    0.70
  -1  10  -2   82.25    2.55
  -1  10  -2   84.56    2.54
  -1  10  -2   81.14    2.64
  -1  10  -2   85.12    2.56
  -2  10  -2    1.30    0.20
  -2  10  -2    0.93    0.15
  -2  10  -2    0.82    0.13
  -2  10  -2    0.75    0.13
  -3  10  -2    3.40    0.23
  -3  10  -2    4.12    0.27
  -3  10  -2    3.71    0.26
  -3  10  -2    3.94    0.27
  -4  10  -2    2.78    0.20
  -4  10  -2    3.37    0.30
  -4  10  -2    2.54    0.26
  -4  10  -2    2.97    0.23
   4 -10   2    2.64    0.27
  -5  10  -2   21.74    0.68
  -5  10  -2   20.03    0.73
  -5  10  -2   20.59    0.75
  -5  10  -2   21.04    0.69
   5 -10   2   20.65    0.75
   5 -10   2   20.65    0.68
   5 -10   2   16.98    1.15
   5 -10   2   19.89    0.71
  -6  10  -2    5.66    0.26
  -6  10  -2    5.06    0.37
  -6  10  -2    5.35    0.28
   6 -10   2    5.42    0.26
   6 -10   2    5.67    0.28
   6 -10   2    5.51    0.34
   6 -10   2    5.33    0.74
  -7  10  -2    5.55    0.26
   7 -10   2    5.22    0.32
   7 -10   2    6.32    0.99
   7 -10   2    4.24    0.24
   7 -10   2    5.17    0.26
  -8  10  -2   12.41    0.45
   8 -10   2   12.42    0.44
   8 -10   2   12.07    0.48
   8 -10   2   12.04    0.45
   8 -10   2   10.29    0.59
  -9  10  -2    3.63    0.24
   9 -10   2    3.57    0.23
   9 -10   2    3.56    0.22
   9 -10   2    3.41    0.28
   9 -10   2    3.61    0.28
   9 -10   2    3.18    0.34
 -10  10  -2    4.41    0.30
  10 -10   2    4.97    0.25
  10 -10   2    3.97    0.33
  10 -10   2    5.15    0.27
  10 -10   2    5.03    0.37
  10 -10   2    4.60    0.33
  10 -10   2    4.85    0.32
 -11  10  -2    0.17    0.18
  11 -10   2    0.48    0.23
  11 -10   2    0.24    0.12
  11 -10   2    0.33    0.13
  11 -10   2    0.59    0.18
  11 -10   2    0.37    0.10
  11 -10   2    0.36    0.15
  12 -10   2   30.57    1.02
  12 -10   2   31.74    1.01
  12 -10   2   31.23    1.08
  12 -10   2   31.26    1.03
  13 -10   2    4.55    0.24
  13 -10   2    3.93    0.31
  13 -10   2    4.85    0.29
  13 -10   2    4.43    0.31
  14 -10   2    1.46    0.16
  14 -10   2    1.52    0.21
  14 -10   2    1.73    0.23
  14 -10   2    1.48    0.23
  15 -10   2    1.25    0.17
  15 -10   2    1.16    0.19
  15 -10   2    1.32    0.14
  15 -10   2    1.49    0.23
  16 -10   2    0.56    0.11
  16 -10   2    0.67    0.15
  16 -10   2    0.35    0.08
  17 -10   2    2.42    0.15
   9   9  -2    2.32    0.36
   9   9  -2    2.27    0.23
   8   9  -2    0.03    0.16
   8   9  -2    0.32    0.13
   7   9  -2    2.52    0.22
   7   9  -2    1.98    0.25
   7   9  -2    2.03    0.28
   7   9  -2    1.97    0.26
   6   9  -2    3.42    0.26
   6   9  -2    3.26    0.28
   6   9  -2    3.42    0.36
   6   9  -2    3.05    0.30
   5   9  -2   14.39    0.55
   5   9  -2   14.40    0.53
   5   9  -2   12.90    0.57
   5   9  -2   13.95    0.57
   4   9  -2    1.72    0.24
   4   9  -2    1.50    0.21
   4   9  -2    2.12    0.25
   4   9  -2    1.75    0.21
   3   9  -2    0.50    0.11
   3   9  -2    0.65    0.14
   3   9  -2    0.77    0.16
   3   9  -2    0.76    0.17
   2   9  -2    0.15    0.10
   2   9  -2    0.27    0.13
   2   9  -2    0.03    0.12
   2   9  -2    0.00    0.14
   1   9  -2   19.21    0.68
   1   9  -2   19.09    0.69
   1   9  -2   19.62    0.70
   1   9  -2   19.53    0.67
   0   9  -2    0.23    0.11
   0   9  -2    0.20    0.11
   0   9  -2    0.03    0.12
   0   9  -2   -0.13    0.18
  -1   9  -2    0.71    0.12
  -1   9  -2    1.05    0.16
  -1   9  -2    1.00    0.14
  -1   9  -2    0.80    0.14
   1  -9   2    0.43    0.28
   1  -9   2    0.43    0.33
  -2   9  -2    0.68    0.13
  -2   9  -2    0.85    0.14
  -2   9  -2    0.56    0.13
  -2   9  -2    0.93    0.14
   2  -9   2    0.43    0.28
   2  -9   2    1.05    0.35
  -3   9  -2    8.81    0.41
  -3   9  -2    8.59    0.39
  -3   9  -2    9.12    0.36
  -3   9  -2    9.15    0.40
   3  -9   2    9.17    0.58
   3  -9   2   10.17    0.70
  -4   9  -2    0.85    0.17
  -4   9  -2    0.99    0.16
  -4   9  -2    1.11    0.14
   4  -9   2    1.18    0.37
   4  -9   2    1.27    0.30
  -5   9  -2   22.75    0.71
  -5   9  -2   20.66    0.78
  -5   9  -2   21.14    0.72
   5  -9   2   20.75    0.72
   5  -9   2   22.43    1.08
   5  -9   2   20.79    0.78
   5  -9   2   21.57    0.71
   5  -9   2   21.70    1.00
  -6   9  -2   12.79    0.44
  -6   9  -2   10.43    0.53
   6  -9   2   11.49    0.85
   6  -9   2   12.03    0.96
   6  -9   2   12.33    0.44
   6  -9   2   12.12    0.50
   6  -9   2   12.43    0.45
  -7   9  -2    1.24    0.18
   7  -9   2    1.06    0.26
   7  -9   2    1.59    0.23
   7  -9   2    1.01    0.49
   7  -9   2    1.05    0.64
   7  -9   2    1.38    0.18
   7  -9   2    1.35    0.17
  -8   9  -2   12.55    0.45
   8  -9   2   12.09    0.49
   8  -9   2   12.25    0.46
   8  -9   2   12.42    0.44
   8  -9   2   12.14    0.53
  -9   9  -2    5.85    0.30
   9  -9   2    4.76    0.35
   9  -9   2    6.45    0.28
   9  -9   2    6.18    0.34
   9  -9   2    6.32    0.33
   9  -9   2    6.24    0.30
 -10   9  -2   18.42    0.68
  10  -9   2   18.63    0.69
  10  -9   2   18.09    0.69
  10  -9   2   19.27    0.66
  10  -9   2   18.80    0.68
  10  -9   2   19.02    0.70
  10  -9   2   19.73    0.64
  11  -9   2    0.52    0.22
  11  -9   2    0.38    0.14
  11  -9   2    0.42    0.12
  11  -9   2    0.39    0.10
  11  -9   2    0.39    0.17
  11  -9   2    0.48    0.14
  12  -9   2    3.84    0.29
  12  -9   2    3.57    0.26
  12  -9   2    3.66    0.22
  12  -9   2    3.50    0.29
  12  -9   2    3.27    0.35
  13  -9   2    0.14    0.20
  13  -9   2   -0.02    0.14
  13  -9   2    0.09    0.09
  13  -9   2    0.04    0.14
  13  -9   2   -0.03    0.14
  14  -9   2    3.73    0.21
  14  -9   2    3.79    0.25
  14  -9   2    3.52    0.26
  14  -9   2    3.28    0.32
  14  -9   2    3.86    0.29
  15  -9   2    3.05    0.23
  15  -9   2    2.84    0.17
  15  -9   2    2.86    0.23
  15  -9   2    2.86    0.28
  16  -9   2    0.37    0.11
  16  -9   2    0.42    0.12
  16  -9   2    0.24    0.08
   9   8  -2   -0.24    0.17
   9   8  -2   -0.10    0.14
   9   8  -2    0.19    0.16
   8   8  -2   10.38    0.45
   8   8  -2   10.93    0.44
   8   8  -2   10.02    0.48
   8   8  -2   10.97    0.43
   7   8  -2   10.99    0.46
   7   8  -2   10.30    0.54
   7   8  -2   10.89    0.44
   7   8  -2   10.90    0.49
   7   8  -2   11.13    0.48
   6   8  -2   14.78    0.56
   6   8  -2   13.88    0.57
   6   8  -2   14.60    0.58
   6   8  -2   14.45    0.60
   6   8  -2   14.40    0.54
   5   8  -2   14.10    0.53
   5   8  -2   13.88    0.58
   5   8  -2   13.57    0.57
   5   8  -2   14.26    0.57
   5   8  -2   14.02    0.55
   4   8  -2    0.12    0.12
   4   8  -2    0.05    0.10
   4   8  -2   -0.02    0.13
   4   8  -2    0.24    0.16
   3   8  -2    0.17    0.15
   3   8  -2    0.17    0.12
   3   8  -2    0.02    0.10
   3   8  -2    0.12    0.13
   2   8  -2    8.17    0.35
   2   8  -2    8.00    0.37
   2   8  -2    8.21    0.38
   2   8  -2    7.97    0.39
   1   8  -2    0.93    0.16
   1   8  -2    0.62    0.12
   1   8  -2    0.73    0.13
  -1  -8   2    0.46    0.23
  -1  -8   2    1.19    0.25
   0   8  -2    0.82    0.15
   0   8  -2    1.32    0.22
   0   8  -2    1.30    0.20
   0  -8   2    1.20    0.23
   0  -8   2    1.37    0.21
  -1   8  -2   76.15    2.44
  -1   8  -2   75.62    2.36
  -1   8  -2   74.45    2.35
   1  -8   2   81.23    2.50
   1  -8   2   77.95    2.47
  -2   8  -2    0.67    0.15
  -2   8  -2    0.81    0.14
   2  -8   2    0.96    0.26
   2  -8   2    0.93    0.20
  -3   8  -2   34.38    1.14
   3  -8   2   36.23    1.26
   3  -8   2   37.49    1.29
  -4   8  -2    2.62    0.20
  -4   8  -2    2.98    0.25
   4  -8   2    3.68    0.44
   4  -8   2    3.59    0.37
  -5   8  -2    0.35    0.12
  -5   8  -2    0.03    0.07
   5  -8   2    0.25    0.21
   5  -8   2    0.21    0.27
   5  -8   2    0.15    0.11
   5  -8   2    0.17    0.09
  -6   8  -2   89.77    2.72
   6  -8   2   90.78    2.96
   6  -8   2   90.84    2.72
   6  -8   2   90.74    2.97
   6  -8   2   88.13    2.85
   6  -8   2   87.95    2.72
  -7   8  -2    1.26    0.19
   7  -8   2    0.62    0.38
   7  -8   2    1.00    0.43
   7  -8   2    1.44    0.22
   7  -8   2    1.33    0.16
   7  -8   2    1.60    0.18
   7  -8   2    1.36    0.21
  -8   8  -2    5.61    0.29
   8  -8   2    5.56    0.30
   8  -8   2    5.54    0.28
   8  -8   2    5.89    0.33
   8  -8   2    5.44    0.34
   8  -8   2    5.67    0.26
  -9   8  -2   14.00    0.53
   9  -8   2   13.58    0.59
   9  -8   2   14.27    0.54
   9  -8   2   14.78    0.50
   9  -8   2   12.98    0.56
   9  -8   2   14.09    0.51
   9  -8   2   14.84    0.55
  10  -8   2   24.08    0.83
  10  -8   2   24.49    0.87
  10  -8   2   25.61    0.82
  10  -8   2   25.17    0.86
  10  -8   2   25.25    0.84
  10  -8   2   24.81    0.86
  11  -8   2    0.19    0.15
  11  -8   2    0.08    0.12
  11  -8   2   -0.04    0.12
  11  -8   2    0.11    0.13
  11  -8   2    0.03    0.09
  11  -8   2    0.26    0.16
  12  -8   2    0.85    0.15
  12  -8   2    0.66    0.11
  12  -8   2    0.58    0.16
  12  -8   2    0.73    0.16
  12  -8   2    0.85    0.16
  13  -8   2   20.76    0.74
  13  -8   2   21.08    0.70
  13  -8   2   20.60    0.72
  13  -8   2   21.64    0.75
  13  -8   2   21.07    0.77
  14  -8   2    0.20    0.12
  14  -8   2    0.17    0.09
  14  -8   2    0.05    0.14
  14  -8   2    0.18    0.16
  14  -8   2    0.11    0.12
  15  -8   2    2.50    0.17
  15  -8   2    2.36    0.25
  15  -8   2    2.34    0.20
  15  -8   2    2.71    0.33
  15  -8   2    2.33    0.22
  16  -8   2   -0.03    0.09
  16  -8   2    0.00    0.11
  16  -8   2    0.18    0.11
  16  -8   2    0.55    0.18
  17  -8   2    1.29    0.19
  11   7  -2    0.50    0.18
  10   7  -2    0.42    0.14
  10   7  -2    0.65    0.16
   9   7  -2    0.11    0.15
   9   7  -2   -0.09    0.16
   9   7  -2    0.12    0.14
   9   7  -2   -0.09    0.13
   8   7  -2    0.33    0.26
   8   7  -2    0.36    0.16
   8   7  -2    0.21    0.14
   8   7  -2    0.38    0.15
   8   7  -2    0.15    0.14
   8   7  -2    0.44    0.20
   7   7  -2    6.14    0.33
   7   7  -2    5.69    0.33
   7   7  -2    6.30    0.32
   7   7  -2    5.90    0.44
   7   7  -2    5.65    0.33
   7   7  -2    5.18    0.37
   6   7  -2    8.97    0.41
   6   7  -2    8.58    0.38
   6   7  -2    8.12    0.45
   6   7  -2    8.52    0.43
   6   7  -2    8.34    0.40
   6   7  -2    8.73    0.39
   5   7  -2    0.71    0.14
   5   7  -2    0.52    0.19
   5   7  -2    0.52    0.12
   5   7  -2    0.71    0.16
   5   7  -2    0.59    0.19
   5   7  -2    0.52    0.17
   4   7  -2   11.98    0.47
   4   7  -2   11.42    0.50
   4   7  -2   11.89    0.45
   4   7  -2   11.95    0.49
   4   7  -2   12.08    0.50
   3   7  -2   13.96    0.56
   3   7  -2   14.79    0.52
   3   7  -2   14.46    0.54
   2   7  -2    4.41    0.33
   2   7  -2    5.36    0.29
   2   7  -2    4.91    0.26
   2   7  -2    5.27    0.30
   1   7  -2   19.13    0.67
   1   7  -2   17.68    0.62
   1   7  -2   17.11    0.66
   1   7  -2   19.30    0.69
  -1  -7   2   17.75    0.67
  -1  -7   2   18.19    0.67
   0  -7   2    1.15    0.15
   0  -7   2    1.27    0.16
   1  -7   2   31.56    1.07
   1  -7   2   31.47    1.08
   2  -7   2    0.78    0.16
   2  -7   2    0.62    0.12
   3  -7   2   24.19    0.89
   3  -7   2   24.06    0.87
   4  -7   2   48.33    1.61
   5  -7   2   19.28    0.79
   5  -7   2   20.38    0.81
  -6   7  -2   11.10    0.42
   6  -7   2   11.18    0.41
   6  -7   2   11.04    0.41
   6  -7   2   10.72    0.46
   6  -7   2   11.38    0.63
   6  -7   2   11.81    0.60
  -7   7  -2    7.10    0.31
   7  -7   2    6.90    0.28
   7  -7   2    6.57    0.37
   7  -7   2    5.97    0.60
   7  -7   2    6.74    0.30
   7  -7   2    6.45    0.32
   7  -7   2    7.00    0.63
  -8   7  -2    3.61    0.26
   8  -7   2    3.56    0.57
   8  -7   2    3.37    0.34
   8  -7   2    3.00    0.37
   8  -7   2    3.40    0.25
   8  -7   2    3.37    0.27
   8  -7   2    3.26    0.21
   8  -7   2    3.28    0.19
  -9   7  -2    3.26    0.34
   9  -7   2    3.83    0.24
   9  -7   2    4.13    0.63
   9  -7   2    3.84    0.21
   9  -7   2    3.55    0.26
   9  -7   2    3.63    0.27
   9  -7   2    3.48    0.28
   9  -7   2    2.58    0.39
   9  -7   2    3.49    0.32
  10  -7   2    3.08    0.20
  10  -7   2    2.90    0.28
  10  -7   2    2.92    0.25
  10  -7   2    2.91    0.25
  10  -7   2    3.32    0.24
  10  -7   2    2.81    0.25
  11  -7   2    0.74    0.14
  11  -7   2    0.78    0.16
  11  -7   2    0.55    0.15
  11  -7   2    1.08    0.16
  11  -7   2    0.96    0.16
  11  -7   2    0.76    0.15
  12  -7   2    8.71    0.40
  12  -7   2    8.96    0.42
  12  -7   2    8.71    0.43
  12  -7   2    8.95    0.40
  12  -7   2    9.24    0.36
  13  -7   2    2.17    0.29
  13  -7   2    2.69    0.31
  13  -7   2    2.79    0.20
  13  -7   2    2.66    0.25
  13  -7   2    2.35    0.26
  13  -7   2    2.38    0.23
  14  -7   2    5.90    0.27
  14  -7   2    5.75    0.29
  14  -7   2    5.85    0.30
  14  -7   2    6.27    0.36
  14  -7   2    5.88    0.32
  15  -7   2    2.09    0.19
  15  -7   2    2.32    0.17
  15  -7   2    2.13    0.21
  15  -7   2    1.60    0.21
  16  -7   2    1.67    0.17
  16  -7   2    1.76    0.18
  16  -7   2    1.94    0.21
  17  -7   2    0.94    0.12
  12   6  -2    0.01    0.15
  11   6  -2   -0.03    0.15
  11   6  -2   -0.09    0.18
  11   6  -2    0.09    0.12
  10   6  -2    2.27    0.26
  10   6  -2    2.41    0.24
  10   6  -2    2.12    0.22
   9   6  -2    4.66    0.32
   9   6  -2    4.76    0.30
   9   6  -2    5.14    0.29
   9   6  -2    4.23    0.30
   8   6  -2    6.20    0.32
   8   6  -2    5.61    0.49
   8   6  -2    5.76    0.33
   8   6  -2    6.69    0.42
   8   6  -2    6.02    0.33
   8   6  -2    5.90    0.32
   7   6  -2   24.09    0.83
   7   6  -2   24.13    0.87
   7   6  -2   23.85    0.87
   7   6  -2   24.32    0.81
   7   6  -2   24.15    0.83
   7   6  -2   23.31    0.79
   6   6  -2    0.18    0.11
   6   6  -2    0.27    0.16
   6   6  -2    0.12    0.20
   6   6  -2    0.41    0.15
   6   6  -2    0.19    0.12
   6   6  -2    0.33    0.13
   5   6  -2    8.35    0.36
   5   6  -2    8.14    0.39
   5   6  -2    8.23    0.37
   5   6  -2    8.56    0.40
   5   6  -2    8.19    0.38
   5   6  -2    8.45    0.44
   4   6  -2    2.87    0.21
   4   6  -2    2.49    0.23
   4   6  -2    3.23    0.33
   4   6  -2    2.95    0.27
   4   6  -2    2.77    0.23
   3   6  -2   28.93    0.98
   3   6  -2   30.22    0.95
   3   6  -2   27.29    0.98
   3   6  -2   31.26    1.00
  -2  -6   2   16.85    0.79
  -1  -6   2   -0.02    0.09
  -1  -6   2    0.13    0.19
  -1  -6   2    0.22    0.09
   0  -6   2   17.54    0.63
   0  -6   2   17.79    0.62
   1  -6   2   12.24    0.47
   1  -6   2   12.78    0.49
   2  -6   2    0.97    0.15
   2  -6   2    0.66    0.13
   3  -6   2  157.95    4.89
   3  -6   2  158.54    4.90
   4  -6   2   18.09    0.68
   4  -6   2   17.40    0.67
   5  -6   2  115.63    3.78
   5  -6   2  125.34    3.79
   6  -6   2   -0.06    0.19
   6  -6   2   -0.05    0.20
   7  -6   2    8.22    0.51
   7  -6   2    7.63    0.33
   7  -6   2    7.94    0.35
   7  -6   2    7.80    0.37
   7  -6   2    7.71    0.55
   7  -6   2    7.80    0.31
   7  -6   2    7.99    0.36
   7  -6   2    7.66    0.54
   8  -6   2    0.25    0.09
   8  -6   2    0.32    0.11
   8  -6   2    0.33    0.12
   8  -6   2    0.40    0.16
   8  -6   2    0.28    0.28
   8  -6   2    0.14    0.12
   8  -6   2    0.29    0.11
   9  -6   2   32.53    1.01
   9  -6   2   32.32    1.03
   9  -6   2   31.75    1.01
   9  -6   2   31.08    1.07
   9  -6   2   27.62    1.46
   9  -6   2   31.35    1.04
   9  -6   2   32.53    1.04
   9  -6   2   32.59    1.04
  10  -6   2    9.38    0.40
  10  -6   2    9.47    0.36
  10  -6   2    9.18    0.39
  10  -6   2    9.46    0.42
  10  -6   2    9.05    0.39
  10  -6   2    9.07    0.40
  10  -6   2    8.90    0.39
  11  -6   2   23.32    0.81
  11  -6   2   23.57    0.77
  11  -6   2   24.17    0.85
  11  -6   2   23.18    0.81
  11  -6   2   23.70    0.80
  11  -6   2   23.42    0.79
  11  -6   2   23.49    0.81
  12  -6   2    2.78    0.30
  12  -6   2    2.40    0.27
  12  -6   2    2.76    0.21
  12  -6   2    2.69    0.25
  12  -6   2    2.40    0.25
  13  -6   2    2.66    0.27
  13  -6   2    2.22    0.23
  13  -6   2    2.67    0.44
  13  -6   2    2.95    0.23
  13  -6   2    3.01    0.34
  13  -6   2    2.74    0.21
  14  -6   2    1.39    0.22
  14  -6   2    1.24    0.19
  14  -6   2    1.12    0.17
  14  -6   2    0.90    0.13
  14  -6   2    0.60    0.20
  15  -6   2    0.40    0.14
  15  -6   2    0.42    0.11
  15  -6   2    0.46    0.11
  15  -6   2    0.37    0.11
  16  -6   2   -0.11    0.11
  16  -6   2   -0.25    0.14
  16  -6   2   -0.05    0.09
  13   5  -2   -0.03    0.13
  12   5  -2    0.19    0.17
  12   5  -2    0.18    0.16
  12   5  -2    0.50    0.11
  11   5  -2    1.40    0.23
  11   5  -2    1.44    0.19
  11   5  -2    1.17    0.16
  10   5  -2    1.66    0.21
  10   5  -2    1.59    0.22
  10   5  -2    1.45    0.17
   9   5  -2    1.32    0.19
   9   5  -2    1.31    0.17
   9   5  -2    1.43    0.22
   9   5  -2    1.46    0.22
   8   5  -2    8.96    0.39
   8   5  -2    8.82    0.39
   8   5  -2    8.47    0.37
   8   5  -2    8.88    0.40
   8   5  -2    8.23    0.56
   8   5  -2    8.17    0.50
   7   5  -2    9.70    0.41
   7   5  -2    9.12    0.40
   7   5  -2   10.08    0.48
   7   5  -2    9.63    0.41
   7   5  -2    9.94    0.42
   7   5  -2   10.05    0.52
   6   5  -2    0.38    0.17
   6   5  -2    0.44    0.15
   6   5  -2    0.22    0.21
   6   5  -2    0.58    0.12
   6   5  -2    0.57    0.13
   6   5  -2    0.46    0.13
   5   5  -2    1.47    0.18
   5   5  -2    1.40    0.22
   5   5  -2    1.25    0.20
   5   5  -2    1.62    0.18
   5   5  -2    1.33    0.16
   5   5  -2    1.52    0.19
   4   5  -2   15.05    0.55
   4   5  -2   15.45    0.53
   4   5  -2   14.56    0.58
  -3  -5   2   87.77    2.99
  -2  -5   2    3.78    0.31
  -1  -5   2    9.58    0.36
  -1  -5   2   10.10    0.44
  -1  -5   2    9.58    0.36
   0  -5   2    4.34    0.21
   0  -5   2    4.01    0.20
   1  -5   2   72.62    2.24
   1  -5   2   70.22    2.23
  -2   5  -2    0.22    0.08
   2  -5   2    0.32    0.10
   2  -5   2    0.05    0.06
  -3   5  -2   26.35    0.91
   3  -5   2   27.19    0.91
  -4   5  -2  290.52    8.89
   4  -5   2  286.81    8.89
   4  -5   2  294.94    8.89
   5  -5   2   18.44    0.79
   5  -5   2   25.76    0.81
   6  -5   2   49.12    1.62
   6  -5   2   47.87    1.62
   7  -5   2   14.42    0.53
   7  -5   2   14.57    0.66
   7  -5   2   14.31    0.51
   7  -5   2   14.54    0.49
   7  -5   2   14.27    0.53
   7  -5   2   11.88    0.65
   7  -5   2   14.09    0.53
   7  -5   2   14.33    0.66
   8  -5   2    0.35    0.12
   8  -5   2    0.33    0.13
   8  -5   2    0.18    0.10
   8  -5   2    0.58    0.31
   8  -5   2    0.17    0.12
   8  -5   2    0.10    0.13
   8  -5   2    0.25    0.10
   8  -5   2    0.29    0.11
   9  -5   2   21.77    1.22
   9  -5   2   23.50    0.79
   9  -5   2   23.25    0.80
   9  -5   2   24.18    0.80
   9  -5   2   23.54    0.82
   9  -5   2   23.60    0.76
   9  -5   2   23.70    0.78
   9  -5   2   23.34    0.79
  10  -5   2    0.84    0.13
  10  -5   2    0.88    0.13
  10  -5   2    1.27    0.15
  10  -5   2    0.90    0.12
  10  -5   2    0.98    0.15
  10  -5   2    0.97    0.14
  10  -5   2    1.43    0.22
  11  -5   2    7.50    0.32
  11  -5   2    7.44    0.38
  11  -5   2    7.75    0.35
  11  -5   2    7.71    0.36
  11  -5   2    7.61    0.34
  11  -5   2    7.22    0.38
  12  -5   2    0.95    0.24
  12  -5   2    1.79    0.25
  12  -5   2    1.36    0.21
  12  -5   2    1.57    0.21
  12  -5   2    1.10    0.16
  12  -5   2    1.43    0.21
  12  -5   2    1.29    0.19
  13  -5   2   12.22    0.54
  13  -5   2   11.31    0.44
  13  -5   2   11.10    0.45
  13  -5   2   11.58    0.50
  13  -5   2   11.34    0.45
  14  -5   2    0.25    0.11
  14  -5   2    0.20    0.11
  14  -5   2    0.28    0.11
  14  -5   2    0.06    0.13
  15  -5   2    0.13    0.10
  15  -5   2   -0.08    0.13
  15  -5   2    0.00    0.10
  16  -5   2    0.70    0.10
  16  -5   2    0.55    0.11
  13   4  -2    3.87    0.22
  13   4  -2    3.45    0.29
  12   4  -2    2.81    0.25
  12   4  -2    3.05    0.21
  12   4  -2    3.48    0.25
  11   4  -2    5.50    0.30
  11   4  -2    5.69    0.30
  11   4  -2    5.18    0.28
  10   4  -2    0.03    0.13
  10   4  -2    0.16    0.13
  10   4  -2    0.14    0.12
   9   4  -2   11.82    0.47
   9   4  -2   12.08    0.47
   9   4  -2   11.16    0.49
   9   4  -2   11.84    0.46
   8   4  -2    8.00    0.38
   8   4  -2    7.68    0.34
   8   4  -2    7.87    0.36
   8   4  -2    6.99    0.51
   8   4  -2    7.88    0.36
   7   4  -2    0.04    0.22
   7   4  -2    0.02    0.11
   7   4  -2    0.16    0.11
   7   4  -2   -0.16    0.22
   7   4  -2    0.05    0.13
   7   4  -2   -0.11    0.12
   6   4  -2    0.28    0.13
   6   4  -2    0.23    0.21
   6   4  -2    0.29    0.12
   6   4  -2    0.25    0.10
   6   4  -2    0.14    0.13
   6   4  -2    0.34    0.19
   5   4  -2   15.87    0.59
   5   4  -2   16.37    0.57
   5   4  -2   16.17    0.58
  -4  -4   2    1.78    0.29
  -3  -4   2    6.88    0.39
  -2  -4   2   70.36    2.36
  -1  -4   2  143.96    4.50
  -1  -4   2  137.33    4.20
  -1  -4   2  132.20    4.20
   0  -4   2    4.37    0.20
   0  -4   2    4.20    0.19
  -1   4  -2    3.94    0.19
   1  -4   2    3.88    0.18
   1  -4   2    4.03    0.19
  -2   4  -2    0.18    0.06
   2  -4   2    0.16    0.06
   2  -4   2    0.15    0.06
  -3   4  -2    8.13    0.33
   3  -4   2    7.82    0.32
   3  -4   2    8.06    0.33
  -4   4  -2   11.03    0.44
  -4   4  -2   11.42    0.44
   4  -4   2   11.65    0.45
   4  -4   2   11.46    0.45
  -5   4  -2   12.82    0.50
  -5   4  -2   13.17    0.51
   5  -4   2   11.80    0.49
   6  -4   2   17.33    0.66
   6  -4   2   17.29    0.67
   6  -4   2   17.11    0.71
   7  -4   2    5.23    0.38
   7  -4   2    5.52    0.41
   7  -4   2    4.40    0.27
   7  -4   2    4.64    0.28
   7  -4   2    5.46    0.41
   7  -4   2    4.25    0.30
   7  -4   2    4.59    0.30
   8  -4   2   21.81    0.73
   8  -4   2   21.82    0.99
   8  -4   2   23.00    0.78
   8  -4   2   21.99    0.74
   8  -4   2   22.46    0.76
   8  -4   2   21.38    0.75
   8  -4   2   22.71    0.77
   8  -4   2   22.69    0.76
   9  -4   2   -0.21    0.10
   9  -4   2    0.02    0.10
   9  -4   2   -0.09    0.45
   9  -4   2    0.12    0.12
   9  -4   2    0.03    0.12
   9  -4   2    0.18    0.11
   9  -4   2    0.05    0.12
   9  -4   2    0.05    0.11
  10  -4   2    0.24    0.14
  10  -4   2    0.40    0.11
  10  -4   2    0.35    0.11
  10  -4   2    0.25    0.13
  10  -4   2    0.30    0.11
  10  -4   2    0.21    0.10
  10  -4   2    0.47    0.13
  11  -4   2    2.74    0.23
  11  -4   2    2.95    0.30
  11  -4   2    2.49    0.22
  11  -4   2    2.71    0.22
  11  -4   2    2.76    0.25
  11  -4   2    2.77    0.24
  11  -4   2    2.52    0.39
  12  -4   2    1.23    0.20
  12  -4   2    1.38    0.22
  12  -4   2    1.23    0.26
  12  -4   2    1.09    0.15
  12  -4   2    1.15    0.18
  12  -4   2    0.86    0.13
  12  -4   2    0.92    0.21
  13  -4   2    0.65    0.13
  13  -4   2    0.46    0.13
  13  -4   2    0.78    0.22
  13  -4   2    0.39    0.13
  13  -4   2    0.60    0.14
  13  -4   2    0.46    0.16
  14  -4   2    0.62    0.14
  14  -4   2    0.58    0.12
  14  -4   2    0.59    0.11
  15  -4   2    0.08    0.10
  15  -4   2    0.00    0.09
  16  -4   2    0.65    0.10
  16  -4   2    0.67    0.10
  14   3  -2   -0.16    0.16
  14   3  -2    0.22    0.10
  13   3  -2    3.32    0.20
  13   3  -2    3.73    0.24
  13   3  -2    3.18    0.25
  12   3  -2    0.02    0.10
  12   3  -2    0.07    0.12
  12   3  -2    0.01    0.12
  11   3  -2    7.02    0.35
  11   3  -2    7.34    0.34
  11   3  -2    7.22    0.34
  10   3  -2   -0.01    0.12
  10   3  -2    0.00    0.11
  10   3  -2    0.05    0.12
   9   3  -2    2.33    0.23
   9   3  -2    2.20    0.22
   9   3  -2    2.69    0.23
   9   3  -2    2.26    0.33
   8   3  -2    2.12    0.21
   8   3  -2    1.75    0.20
   8   3  -2    2.03    0.21
   8   3  -2    1.67    0.27
   7   3  -2   15.83    0.57
   7   3  -2   16.10    0.58
   7   3  -2   16.25    0.57
   7   3  -2   16.05    0.55
   7   3  -2   14.82    0.66
   6   3  -2    0.48    0.12
   6   3  -2    0.16    0.10
   6   3  -2    0.23    0.15
   6   3  -2    0.46    0.14
  -5  -3   2   11.07    0.61
  -4  -3   2    1.76    0.26
  -3  -3   2   77.07    2.57
  -2  -3   2   15.47    0.58
   1   3  -2    0.93    0.07
  -1  -3   2    0.72    0.08
  -1  -3   2    1.00    0.11
   0  -3   2  179.96    5.47
   0  -3   2  179.82    5.47
  -1   3  -2   87.74    2.62
   1  -3   2   82.99    2.62
   1  -3   2   85.06    2.62
  -2   3  -2  159.54    4.85
   2  -3   2  157.44    4.85
   2  -3   2  159.34    4.85
  -3   3  -2    9.84    0.38
  -3   3  -2    9.94    0.37
   3  -3   2   10.43    0.38
   3  -3   2   10.45    0.38
  -4   3  -2   19.11    0.67
  -4   3  -2   19.05    0.67
   4  -3   2   19.73    0.67
   4  -3   2   19.86    0.67
  -5   3  -2   47.32    1.52
   5  -3   2   48.56    1.51
   5  -3   2   46.01    1.51
   5  -3   2   45.85    1.61
   6  -3   2   32.52    1.09
   6  -3   2   32.21    1.17
   7  -3   2    5.94    0.31
   7  -3   2    6.55    0.33
   7  -3   2    5.82    0.34
   7  -3   2    6.28    0.39
   7  -3   2    6.34    0.32
   7  -3   2    6.48    0.43
   7  -3   2    6.45    0.30
   7  -3   2    6.93    0.44
   8  -3   2    4.32    0.26
   8  -3   2    4.06    0.51
   8  -3   2    4.24    0.25
   8  -3   2    4.49    0.24
   8  -3   2    4.39    0.28
   8  -3   2    4.31    0.28
   8  -3   2    4.38    0.27
   8  -3   2    4.23    0.25
   9  -3   2    4.44    0.28
   9  -3   2    4.22    0.25
   9  -3   2    3.56    0.26
   9  -3   2    4.11    0.28
   9  -3   2    4.26    0.24
   9  -3   2    4.00    0.59
   9  -3   2    4.17    0.29
   9  -3   2    4.46    0.26
  10  -3   2   -0.03    0.12
  10  -3   2   -0.06    0.09
  10  -3   2   -0.04    0.12
  10  -3   2    0.00    0.15
  10  -3   2    0.03    0.12
  10  -3   2    0.08    0.11
  10  -3   2   -0.05    0.19
  11  -3   2    2.83    0.23
  11  -3   2    2.47    0.24
  11  -3   2    2.38    0.29
  11  -3   2    2.85    0.25
  11  -3   2    2.78    0.27
  11  -3   2    2.67    0.22
  11  -3   2    2.35    0.25
  12  -3   2    0.35    0.16
  12  -3   2    0.57    0.15
  12  -3   2    0.41    0.22
  12  -3   2    0.36    0.12
  12  -3   2    0.54    0.27
  12  -3   2    0.33    0.14
  12  -3   2    0.49    0.12
  13  -3   2   12.40    0.47
  13  -3   2   11.85    0.47
  13  -3   2   12.22    0.47
  13  -3   2   12.57    0.52
  13  -3   2   12.42    0.47
  14  -3   2    3.38    0.21
  14  -3   2    3.46    0.21
  15  -3   2    1.68    0.15
  15  -3   2    1.91    0.17
  16  -3   2    0.19    0.09
  16  -3   2    0.27    0.09
  15   2  -2    7.25    0.28
  14   2  -2    0.26    0.12
  14   2  -2   -0.17    0.13
  14   2  -2    0.11    0.09
  13   2  -2    0.96    0.14
  13   2  -2    0.80    0.12
  13   2  -2    0.91    0.15
  12   2  -2    3.74    0.23
  12   2  -2    3.70    0.25
  12   2  -2    3.37    0.25
  11   2  -2    4.29    0.26
  11   2  -2    3.78    0.27
  11   2  -2    3.85    0.26
  10   2  -2    1.76    0.22
  10   2  -2    1.78    0.22
  10   2  -2    2.06    0.22
   9   2  -2   16.37    0.57
   9   2  -2   16.05    0.59
   9   2  -2   15.72    0.58
   8   2  -2    1.26    0.19
   8   2  -2    1.19    0.19
   8   2  -2    1.48    0.20
   8   2  -2    1.28    0.14
   7   2  -2    3.72    0.31
   7   2  -2    3.33    0.23
   7   2  -2    2.59    0.32
   7   2  -2    3.34    0.22
   7   2  -2    3.44    0.22
   6   2  -2   94.35    2.97
   6   2  -2   96.76    2.95
   5   2  -2   25.06    0.95
  -5  -2   2   25.56    0.97
   4   2  -2  104.12    3.47
  -4  -2   2  106.98    3.48
   3   2  -2    4.28    0.23
  -3  -2   2    5.06    0.24
  -2  -2   2    5.70    0.25
   1   2  -2  168.00    5.03
  -1  -2   2  168.41    5.34
  -1  -2   2  160.79    5.03
   0   2  -2   84.67    2.49
   0  -2   2   78.55    2.49
  -1   2  -2    2.23    0.11
   1  -2   2    2.33    0.11
   1  -2   2    2.30    0.11
  -2   2  -2    0.05    0.04
   2  -2   2    0.09    0.05
   2  -2   2    0.08    0.05
  -3   2  -2    2.53    0.14
   3  -2   2    2.50    0.14
   3  -2   2    2.45    0.14
  -4   2  -2    7.30    0.30
   4  -2   2    7.30    0.29
   4  -2   2    7.42    0.32
   4  -2   2    7.48    0.30
  -5   2  -2   61.67    1.94
   5  -2   2   60.89    1.93
   5  -2   2   61.25    2.05
   5  -2   2   61.07    1.92
   6  -2   2   11.42    0.48
   6  -2   2   12.06    0.52
   6  -2   2   11.74    0.46
   7  -2   2   14.13    0.53
   7  -2   2   15.22    0.66
   7  -2   2   13.96    0.54
   7  -2   2   15.29    0.62
   7  -2   2   14.58    0.55
   7  -2   2   13.95    0.57
   7  -2   2   14.67    0.52
   7  -2   2   14.49    0.52
   8  -2   2    1.01    0.15
   8  -2   2    1.37    0.33
   8  -2   2    0.86    0.11
   8  -2   2    0.88    0.12
   8  -2   2    0.95    0.16
   8  -2   2    0.87    0.16
   8  -2   2    1.13    0.18
   8  -2   2    0.94    0.14
   9  -2   2    0.08    0.47
   9  -2   2    0.44    0.11
   9  -2   2    0.38    0.15
   9  -2   2    0.39    0.12
   9  -2   2    0.57    0.14
   9  -2   2    0.37    0.20
   9  -2   2    0.53    0.15
   9  -2   2    0.50    0.13
  10  -2   2    6.23    0.33
  10  -2   2    5.46    0.37
  10  -2   2    6.22    0.30
  10  -2   2    6.13    0.30
  10  -2   2    6.10    0.33
  10  -2   2    6.04    0.33
  10  -2   2    5.59    0.42
  11  -2   2    0.71    0.16
  11  -2   2    0.51    0.12
  11  -2   2    0.67    0.12
  11  -2   2    0.58    0.16
  11  -2   2    0.22    0.21
  11  -2   2    1.07    0.25
  11  -2   2    0.67    0.15
  12  -2   2    0.20    0.15
  12  -2   2    0.08    0.15
  12  -2   2    0.05    0.10
  12  -2   2    0.17    0.12
  12  -2   2    0.09    0.18
  13  -2   2    4.15    0.24
  13  -2   2    3.59    0.26
  13  -2   2    3.76    0.23
  14  -2   2    3.67    0.21
  14  -2   2    3.61    0.22
  15  -2   2    0.20    0.09
  15  -2   2    0.11    0.08
  16  -2   2    5.56    0.23
  16  -2   2    5.32    0.22
  15   1  -2    0.12    0.09
  15   1  -2   -0.04    0.12
  14   1  -2    4.51    0.22
  14   1  -2    3.75    0.24
  14   1  -2    4.35    0.26
  13   1  -2    2.27    0.21
  13   1  -2    2.10    0.22
  13   1  -2    2.13    0.19
  12   1  -2    4.67    0.29
  12   1  -2    4.63    0.27
  12   1  -2    4.77    0.28
  11   1  -2    1.18    0.20
  11   1  -2    1.09    0.15
  11   1  -2    0.95    0.15
  10   1  -2    1.25    0.19
  10   1  -2    1.03    0.14
  10   1  -2    1.04    0.14
   9   1  -2    0.74    0.13
   9   1  -2    0.74    0.12
   9   1  -2    0.84    0.12
   9   1  -2    1.02    0.21
   8   1  -2    5.89    0.28
   8   1  -2    5.13    0.63
   8   1  -2    5.52    0.28
   8   1  -2    5.39    0.43
   8   1  -2    4.92    0.32
   8   1  -2    5.68    0.27
   7   1  -2   15.76    0.59
   7   1  -2   16.19    0.58
   7   1  -2   16.64    0.76
   7   1  -2   16.41    0.58
   7   1  -2   16.39    0.57
   6   1  -2    2.46    0.28
  -6  -1   2    2.16    0.35
   5   1  -2    7.84    0.38
  -5  -1   2    7.73    0.38
   4   1  -2    8.49    0.36
  -4  -1   2    8.73    0.37
  -4  -1   2    8.28    0.30
   3   1  -2    3.01    0.17
  -3  -1   2    3.20    0.13
  -3  -1   2    3.13    0.17
   2   1  -2   16.37    0.58
  -2  -1   2   16.94    0.58
  -2  -1   2   16.72    0.53
   1   1  -2   39.79    1.30
  -1  -1   2   39.91    1.30
  -1  -1   2   39.38    1.22
   0   1  -2    0.31    0.04
   0  -1   2    0.29    0.04
  -1   1  -2    0.68    0.05
   1  -1   2    0.68    0.06
  -2   1  -2    8.97    0.31
   2  -1   2    9.16    0.31
   2  -1   2    8.43    0.31
  -3   1  -2    6.37    0.24
   3  -1   2    6.26    0.25
   3  -1   2    6.20    0.24
  -4   1  -2  156.81    4.64
   4  -1   2  152.96    4.63
   4  -1   2  150.10    4.90
   4  -1   2  146.25    4.62
  -5   1  -2   76.37    2.37
   5  -1   2   77.41    2.52
   5  -1   2   73.10    2.34
   5  -1   2   76.60    2.36
   6  -1   2    6.49    0.36
   7  -1   2   31.15    1.09
   7  -1   2   32.54    1.11
   7  -1   2   33.16    1.07
   7  -1   2   34.96    1.25
   7  -1   2   33.76    1.04
   7  -1   2   33.39    1.07
   8  -1   2    4.79    0.33
   8  -1   2    4.44    0.25
   8  -1   2    4.90    0.28
   8  -1   2    5.13    0.59
   8  -1   2    4.81    0.36
   8  -1   2    4.53    0.28
   8  -1   2    4.40    0.25
   9  -1   2    2.94    0.21
   9  -1   2    2.40    0.34
   9  -1   2    2.97    0.30
   9  -1   2    3.01    0.24
   9  -1   2    3.07    0.26
   9  -1   2    1.82    0.64
   9  -1   2    2.84    0.21
  10  -1   2    7.83    0.39
  10  -1   2    7.71    0.44
  10  -1   2    7.77    0.35
  10  -1   2    7.52    0.37
  10  -1   2    7.92    0.35
  10  -1   2    8.13    0.48
  11  -1   2    9.29    0.39
  11  -1   2    9.72    0.40
  11  -1   2    9.03    0.56
  11  -1   2    9.18    0.54
  11  -1   2    9.46    0.42
  11  -1   2    9.84    0.45
  12  -1   2   19.55    0.67
  12  -1   2   19.34    0.67
  12  -1   2   18.61    0.69
  13  -1   2    0.10    0.09
  13  -1   2    0.30    0.10
  13  -1   2    0.48    0.15
  14  -1   2    2.65    0.18
  14  -1   2    2.84    0.20
  15  -1   2    0.33    0.09
  15  -1   2    0.45    0.10
  16   0  -2    1.06    0.14
  15   0  -2    0.32    0.11
  15   0  -2    0.24    0.12
  15   0  -2    0.29    0.09
  14   0  -2    0.44    0.13
  14   0  -2    0.57    0.12
  14   0  -2    0.38    0.10
  13   0  -2    1.83    0.21
  13   0  -2    1.46    0.18
  13   0  -2    1.42    0.20
  12   0  -2    6.17    0.32
  12   0  -2    6.00    0.30
  12   0  -2    5.68    0.32
  11   0  -2    0.99    0.14
  11   0  -2    0.82    0.14
  11   0  -2    0.59    0.23
  11   0  -2    1.01    0.16
  10   0  -2    3.57    0.37
  10   0  -2    3.67    0.26
  10   0  -2    4.02    0.27
  10   0  -2    3.94    0.25
  10   0  -2    4.12    0.25
   9   0  -2    1.75    0.59
   9   0  -2    1.47    0.20
   9   0  -2    1.70    0.19
   9   0  -2    1.83    0.31
   9   0  -2    1.43    0.17
   9   0  -2    1.81    0.19
   8   0  -2    4.40    0.27
   8   0  -2    4.70    0.27
   8   0  -2    5.19    0.54
   8   0  -2    3.73    0.35
   8   0  -2    4.53    0.25
   7   0  -2   35.17    1.19
   7   0  -2   36.23    1.15
   7   0  -2   37.61    1.37
   7   0  -2   36.88    1.20
  -7   0   2   38.69    1.22
   6   0  -2    8.06    0.42
  -6   0   2    7.64    0.33
  -6   0   2    8.00    0.43
   5   0  -2   26.16    0.95
  -5   0   2   27.08    0.87
  -5   0   2   26.78    0.96
   4   0  -2    7.59    0.33
   4   0  -2    7.91    0.28
   4   0  -2    8.15    0.28
  -4   0   2    7.70    0.30
  -4   0   2    7.98    0.33
   3   0  -2    3.96    0.20
   3   0  -2    4.38    0.17
  -3   0   2    4.09    0.19
  -3   0   2    4.40    0.17
   2   0  -2    6.76    0.26
  -2   0   2    6.97    0.24
   1   0  -2  112.82    3.53
   1   0  -2  102.40    3.34
  -1   0   2  112.35    3.34
  -1   0   2  112.38    3.54
   0   0  -2   46.19    1.42
   0   0   2   46.63    1.42
  -1   0  -2   33.02    1.04
   1   0   2   33.02    1.04
   1   0   2   34.55    1.09
  -2   0  -2    0.20    0.04
  -2   0  -2    0.19    0.04
   2   0   2    0.24    0.04
   2   0   2    0.21    0.04
   2   0   2    0.15    0.04
  -3   0  -2   23.87    0.80
  -3   0  -2   23.49    0.75
   3   0   2   22.99    0.80
   3   0   2   23.66    0.74
   3   0   2   23.54    0.74
  -4   0  -2   55.22    1.70
   4   0   2   53.85    1.81
  -5   0  -2   25.94    0.85
   5   0   2   25.57    0.93
   6   0   2    9.96    0.39
   6   0   2   10.04    0.40
   6   0   2   10.92    0.49
   7   0   2    5.91    0.32
   7   0   2    5.67    0.31
   7   0   2    6.31    0.46
   7   0   2    5.02    0.35
   7   0   2    6.34    0.29
   7   0   2    5.87    0.36
   7   0   2    6.35    0.28
   8   0   2    8.30    0.41
   8   0   2    8.82    0.35
   8   0   2    8.22    0.39
   8   0   2    8.34    0.44
   8   0   2    8.64    0.35
   8   0   2    8.44    0.76
   8   0   2    8.14    0.37
   9   0   2    1.39    0.22
   9   0   2    1.59    0.22
   9   0   2    1.57    0.18
   9   0   2    1.49    0.22
   9   0   2    1.43    0.23
   9   0   2    1.38    0.18
  10   0   2   11.50    0.44
  10   0   2   10.96    0.54
  10   0   2   11.09    0.47
  10   0   2   11.85    0.45
  10   0   2   11.38    0.57
  11   0   2   -0.14    0.25
  11   0   2    0.06    0.15
  11   0   2   -0.01    0.12
  11   0   2    0.04    0.10
  12   0   2   13.12    0.54
  12   0   2   14.54    0.52
  12   0   2   14.67    0.52
  13   0   2    0.64    0.11
  13   0   2    0.69    0.16
  13   0   2    0.47    0.11
  14   0   2   -0.08    0.09
  14   0   2   -0.10    0.08
  15   0   2    0.16    0.09
  15   0   2    0.18    0.09
  16  -1  -2   -0.06    0.08
  16  -1  -2   -0.18    0.10
  15  -1  -2   -0.02    0.10
  15  -1  -2    0.08    0.11
  15  -1  -2   -0.04    0.08
  14  -1  -2    6.42    0.32
  14  -1  -2    7.19    0.32
  14  -1  -2    6.77    0.30
  13  -1  -2    3.28    0.24
  13  -1  -2    3.05    0.25
  13  -1  -2    2.90    0.24
  12  -1  -2    3.36    0.39
  12  -1  -2    3.41    0.24
  12  -1  -2    3.37    0.25
  12  -1  -2    3.37    0.25
  11  -1  -2    0.63    0.20
  11  -1  -2    0.45    0.13
  11  -1  -2    0.31    0.12
  11  -1  -2    0.32    0.13
  11  -1  -2    0.41    0.13
  10  -1  -2    2.06    0.21
  10  -1  -2    2.27    0.28
  10  -1  -2    1.50    0.20
  10  -1  -2    1.61    0.23
  10  -1  -2    1.58    0.19
   9  -1  -2   22.31    0.76
   9  -1  -2   22.77    0.76
   9  -1  -2   22.38    0.76
   9  -1  -2   22.10    0.81
   9  -1  -2   20.31    1.14
   9  -1  -2   22.78    0.74
   8  -1  -2    1.33    0.17
   8  -1  -2    1.33    0.20
   8  -1  -2    1.43    0.19
   8  -1  -2    1.46    0.21
   8  -1  -2    1.37    0.20
   8  -1  -2    1.44    0.29
  -8   1   2    1.55    0.24
   7  -1  -2    1.46    0.20
   7  -1  -2    1.79    0.28
  -7   1   2    1.93    0.25
   6  -1  -2   38.37    1.22
   6  -1  -2   38.41    1.23
   6  -1  -2   38.67    1.37
  -6   1   2   38.30    1.25
   5  -1  -2   95.49    3.02
   5  -1  -2  100.91    3.24
   5  -1  -2   96.95    3.02
  -5   1   2   99.55    3.04
   4  -1  -2   23.95    0.84
   4  -1  -2   23.57    0.77
   4  -1  -2   23.67    0.77
  -4   1   2   23.86    0.78
   3  -1  -2   42.76    1.32
   3  -1  -2   40.94    1.39
  -3   1   2   42.07    1.31
   2  -1  -2    4.19    0.20
   2  -1  -2    4.02    0.19
  -2   1   2    4.20    0.19
   1  -1  -2   31.35    0.98
  -1   1   2   31.62    0.98
   0  -1  -2    1.10    0.07
   0   1   2    1.21    0.07
  -1  -1  -2  107.72    3.46
  -1  -1  -2  107.40    3.27
   1   1   2  107.69    3.26
  -2  -1  -2   16.33    0.55
  -2  -1  -2   15.42    0.51
   2   1   2   16.16    0.55
  -3  -1  -2   21.30    0.75
  -3  -1  -2   21.29    0.68
   3   1   2   21.58    0.75
  -4  -1  -2  129.52    4.17
   4   1   2  126.22    4.16
  -5  -1  -2   18.57    0.73
   5   1   2   18.34    0.71
   6   1   2    0.50    0.15
   6   1   2    0.64    0.12
   6   1   2    0.25    0.18
   6   1   2    0.49    0.11
   7   1   2   13.60    0.53
   7   1   2   13.17    0.55
   7   1   2   13.42    0.52
   7   1   2   14.17    0.48
   7   1   2   14.03    0.50
   7   1   2   14.02    0.56
   8   1   2    1.90    0.23
   8   1   2    1.90    0.22
   8   1   2    2.23    0.23
   8   1   2    2.15    0.25
   8   1   2    2.40    0.20
   8   1   2    2.15    0.19
   9   1   2    8.30    0.35
   9   1   2    8.07    0.38
   9   1   2    7.77    0.44
   9   1   2    8.38    0.35
  10   1   2    4.66    0.41
  10   1   2    4.71    0.27
  10   1   2    4.49    0.31
  10   1   2    4.62    0.27
  11   1   2    0.24    0.11
  11   1   2    0.41    0.16
  11   1   2   -0.04    0.25
  11   1   2    0.21    0.12
  12   1   2    6.01    0.28
  12   1   2    5.33    0.32
  12   1   2    5.93    0.28
  13   1   2    0.19    0.09
  13   1   2    0.17    0.10
  13   1   2    0.10    0.19
  14   1   2    2.38    0.18
  14   1   2    2.51    0.17
  16  -2  -2   -0.03    0.08
  16  -2  -2    0.08    0.09
  15  -2  -2    3.43    0.22
  15  -2  -2    3.32    0.20
  15  -2  -2    3.75    0.21
  14  -2  -2    0.99    0.15
  14  -2  -2    1.21    0.19
  14  -2  -2    1.10    0.17
  13  -2  -2    0.91    0.14
  13  -2  -2    0.92    0.14
  13  -2  -2    0.65    0.23
  13  -2  -2    0.94    0.16
  12  -2  -2    1.07    0.16
  12  -2  -2    0.86    0.14
  12  -2  -2    1.05    0.16
  12  -2  -2    0.56    0.17
  12  -2  -2    1.20    0.22
  11  -2  -2    8.12    0.38
  11  -2  -2    8.21    0.41
  11  -2  -2    7.81    0.37
  11  -2  -2    8.02    0.36
  11  -2  -2    8.35    0.37
  11  -2  -2    8.68    0.37
  10  -2  -2   13.00    0.50
  10  -2  -2   13.68    0.51
  10  -2  -2   13.60    0.50
  10  -2  -2   12.67    0.50
  10  -2  -2   13.21    0.54
  10  -2  -2   13.21    0.49
   9  -2  -2    0.14    0.10
   9  -2  -2    0.06    0.11
   9  -2  -2   -0.23    0.15
   9  -2  -2    0.01    0.11
   9  -2  -2    0.10    0.37
   9  -2  -2   -0.03    0.09
   9  -2  -2    0.10    0.14
   8  -2  -2    1.30    0.19
   8  -2  -2    1.19    0.19
   8  -2  -2    1.62    0.29
   8  -2  -2    1.61    0.25
   8  -2  -2    1.21    0.20
   8  -2  -2    1.13    0.18
   8  -2  -2    1.33    0.15
  -8   2   2    1.22    0.24
   7  -2  -2    1.42    0.24
   7  -2  -2    1.20    0.18
   7  -2  -2    1.01    0.15
  -7   2   2    0.99    0.19
   6  -2  -2    3.23    0.26
   6  -2  -2    3.16    0.22
   6  -2  -2    3.51    0.24
  -6   2   2    3.55    0.24
   5  -2  -2    0.40    0.09
   5  -2  -2    0.30    0.08
  -5   2   2    0.43    0.09
   4  -2  -2   56.12    1.77
   4  -2  -2   56.23    1.88
   4  -2  -2   56.81    1.77
  -4   2   2   56.67    1.78
   3  -2  -2   68.67    2.10
  -3   2   2   66.55    2.11
   2  -2  -2  921.43   27.92
  -2   2   2  916.43   27.94
   1  -2  -2   90.40    2.77
  -1   2   2   90.49    2.77
   0  -2  -2    0.07    0.03
   0   2   2    0.08    0.03
  -1  -2  -2   77.21    2.38
  -1  -2  -2   78.69    2.53
  -2  -2  -2    7.58    0.30
  -3  -2  -2  155.75    5.05
  -4  -2  -2    0.09    0.14
  -5  -2  -2   10.26    0.54
   5   2   2    9.40    0.37
  -6  -2  -2    0.42    0.41
   6   2   2   -0.04    0.22
   6   2   2    0.38    0.16
   6   2   2   -0.13    0.15
   6   2   2   -0.10    0.09
   6   2   2   -0.03    0.11
   7   2   2    6.46    0.35
   7   2   2    7.17    0.37
   7   2   2    6.66    0.46
   7   2   2    7.00    0.32
   7   2   2    7.29    0.41
   7   2   2    7.06    0.30
   8   2   2    3.69    0.47
   8   2   2    4.13    0.23
   8   2   2    4.04    0.24
   8   2   2    3.79    0.32
   8   2   2    3.93    0.28
   9   2   2    5.79    0.28
   9   2   2    5.76    0.40
   9   2   2    5.72    0.29
   9   2   2    5.27    0.32
  10   2   2   21.82    0.75
  10   2   2   22.53    0.73
  10   2   2   20.33    0.82
  10   2   2   21.11    0.76
  11   2   2    1.00    0.18
  11   2   2    1.02    0.26
  11   2   2    0.90    0.13
  11   2   2    1.18    0.19
  12   2   2   -0.06    0.17
  12   2   2    0.39    0.11
  12   2   2    0.20    0.10
  13   2   2    1.03    0.16
  13   2   2    0.79    0.11
  14   2   2    0.38    0.10
  14   2   2    0.34    0.11
  17  -3  -2    0.66    0.11
  17  -3  -2    0.83    0.11
  16  -3  -2    0.27    0.09
  16  -3  -2    0.24    0.10
  15  -3  -2    6.66    0.29
  15  -3  -2    6.05    0.28
  15  -3  -2    6.68    0.30
  14  -3  -2    1.95    0.20
  14  -3  -2    2.24    0.19
  14  -3  -2    1.63    0.18
  14  -3  -2    1.77    0.21
  14  -3  -2    2.64    0.34
  13  -3  -2    0.59    0.15
  13  -3  -2    0.50    0.14
  13  -3  -2    0.39    0.14
  13  -3  -2    0.79    0.21
  13  -3  -2    0.38    0.12
  12  -3  -2    0.31    0.13
  12  -3  -2    0.47    0.13
  12  -3  -2    0.42    0.13
  12  -3  -2    0.30    0.14
  12  -3  -2    0.54    0.13
  12  -3  -2    0.37    0.16
  11  -3  -2    2.85    0.23
  11  -3  -2    3.30    0.24
  11  -3  -2    2.68    0.23
  11  -3  -2    3.09    0.24
  11  -3  -2    2.94    0.29
  11  -3  -2    2.73    0.24
  10  -3  -2   15.65    0.56
  10  -3  -2   15.39    0.58
  10  -3  -2   15.84    0.57
  10  -3  -2   15.24    0.55
  10  -3  -2   15.62    0.61
  10  -3  -2   15.84    0.56
   9  -3  -2    2.39    0.22
   9  -3  -2    2.27    0.21
   9  -3  -2    2.15    0.22
   9  -3  -2    2.02    0.26
   9  -3  -2    2.47    0.26
   9  -3  -2    2.01    0.39
   9  -3  -2    2.38    0.21
   8  -3  -2   12.23    0.63
   8  -3  -2   12.04    0.47
   8  -3  -2   12.42    0.46
   8  -3  -2   12.32    0.58
   8  -3  -2   11.75    0.50
   8  -3  -2   12.38    0.65
   8  -3  -2   12.20    0.47
  -8   3   2   12.71    0.64
   7  -3  -2    3.77    0.34
   7  -3  -2    3.56    0.30
  -7   3   2    3.79    0.34
   6  -3  -2   99.95    3.15
   6  -3  -2   99.00    3.15
   6  -3  -2  103.42    3.37
  -6   3   2  101.65    3.16
   5  -3  -2  153.96    4.75
   5  -3  -2  155.61    4.75
   5  -3  -2  149.37    5.03
  -5   3   2  158.64    4.76
   4  -3  -2  550.56   16.99
   4  -3  -2  570.16   16.99
  -4   3   2  560.22   17.00
   3  -3  -2   53.07    1.61
  -3   3   2   48.94    1.61
   2  -3  -2   12.02    0.42
  -2   3   2   12.22    0.43
   1  -3  -2   18.52    0.61
  -1   3   2   19.01    0.61
   0  -3  -2   91.41    2.84
   0   3   2   94.50    2.84
  -1  -3  -2    9.06    0.35
  -1  -3  -2    8.46    0.30
  -2  -3  -2   48.39    1.62
  -3  -3  -2   39.58    1.37
  -4  -3  -2    8.42    0.47
  -5  -3  -2    1.14    0.33
   5   3   2    1.08    0.13
   5   3   2    0.99    0.16
   5   3   2    1.15    0.15
   5   3   2    1.24    0.20
   6   3   2    4.09    0.37
   6   3   2    4.35    0.30
   6   3   2    4.31    0.31
   6   3   2    4.15    0.23
   6   3   2    4.34    0.26
   7   3   2    4.90    0.26
   7   3   2    4.71    0.24
   7   3   2    4.86    0.31
   7   3   2    4.78    0.31
   7   3   2    4.13    0.39
   8   3   2    9.84    0.38
   8   3   2    9.55    0.47
   8   3   2   10.03    0.50
   8   3   2    9.50    0.42
   8   3   2    9.51    0.40
   9   3   2    1.48    0.24
   9   3   2    1.38    0.19
   9   3   2    1.58    0.19
   9   3   2    1.28    0.20
  10   3   2    8.23    0.41
  10   3   2    8.02    0.50
  10   3   2    8.38    0.36
  10   3   2    8.36    0.37
  11   3   2    0.16    0.11
  11   3   2   -0.01    0.10
  11   3   2    0.24    0.18
  12   3   2    6.68    0.30
  12   3   2    7.23    0.30
  13   3   2    1.01    0.12
  13   3   2    1.20    0.16
  17  -4  -2    0.10    0.10
  17  -4  -2    0.01    0.11
  16  -4  -2    0.05    0.09
  16  -4  -2   -0.05    0.09
  15  -4  -2   -0.09    0.11
  15  -4  -2   -0.05    0.10
  15  -4  -2    0.13    0.11
  15  -4  -2    0.04    0.14
  14  -4  -2   -0.02    0.10
  14  -4  -2    0.11    0.11
  14  -4  -2    0.09    0.17
  14  -4  -2    0.01    0.11
  14  -4  -2    0.07    0.11
  13  -4  -2    1.10    0.16
  13  -4  -2    1.71    0.28
  13  -4  -2    1.30    0.17
  13  -4  -2    1.03    0.16
  13  -4  -2    1.30    0.20
  13  -4  -2    1.04    0.15
  12  -4  -2    0.31    0.13
  12  -4  -2    0.11    0.12
  12  -4  -2    0.21    0.14
  12  -4  -2    0.27    0.12
  12  -4  -2    0.17    0.11
  12  -4  -2    0.23    0.16
  11  -4  -2    3.26    0.43
  11  -4  -2    3.88    0.26
  11  -4  -2    3.57    0.31
  11  -4  -2    3.78    0.25
  11  -4  -2    4.14    0.27
  11  -4  -2    3.92    0.27
  11  -4  -2    3.71    0.23
  10  -4  -2    1.70    0.21
  10  -4  -2    1.55    0.21
  10  -4  -2    1.25    0.20
  10  -4  -2    1.66    0.18
  10  -4  -2    0.20    0.67
  10  -4  -2    1.62    0.21
  10  -4  -2    1.63    0.24
  10  -4  -2    1.12    0.22
   9  -4  -2   70.13    2.21
   9  -4  -2   68.83    2.09
   9  -4  -2   65.93    2.13
   9  -4  -2   69.20    2.16
   9  -4  -2   70.96    2.15
   9  -4  -2   65.59    2.50
   9  -4  -2   68.78    2.14
   8  -4  -2    0.46    0.11
   8  -4  -2    0.08    0.24
   8  -4  -2    0.60    0.15
   8  -4  -2    0.45    0.12
   8  -4  -2    0.45    0.14
   8  -4  -2    0.40    0.26
   8  -4  -2    0.19    0.22
   8  -4  -2    0.31    0.11
  -8   4   2    0.77    0.25
   7  -4  -2   23.48    0.94
   7  -4  -2   23.43    0.86
   7  -4  -2   22.73    0.86
  -7   4   2   23.56    0.89
   6  -4  -2   14.86    0.59
   6  -4  -2   15.05    0.63
   6  -4  -2   14.86    0.59
  -6   4   2   15.74    0.61
   5  -4  -2  164.11    5.06
   5  -4  -2  162.78    5.06
  -5   4   2  165.56    5.07
   4  -4  -2   55.02    1.72
   4  -4  -2   53.61    1.72
  -4   4   2   53.23    1.72
   3  -4  -2  239.08    7.41
  -3   4   2  247.18    7.42
   2  -4  -2  397.10   12.25
  -2   4   2  410.14   12.25
   1  -4  -2    2.27    0.14
  -1   4   2    2.29    0.13
   0  -4  -2   25.25    0.82
   0   4   2   25.32    0.80
  -1  -4  -2    3.24    0.16
  -1  -4  -2    3.51    0.22
  -2  -4  -2    7.79    0.38
  -3  -4  -2   87.82    2.95
  -4  -4  -2    0.99    0.30
   4   4   2    0.35    0.16
   4   4   2    0.65    0.13
   4   4   2    0.64    0.12
   5   4   2    2.44    0.19
   5   4   2    2.38    0.31
   5   4   2    2.50    0.25
   5   4   2    2.60    0.28
   5   4   2    1.99    0.28
   5   4   2    2.65    0.24
   6   4   2   12.07    0.49
   6   4   2   12.23    0.44
   6   4   2   12.44    0.54
   6   4   2   11.51    0.50
   6   4   2   12.40    0.47
   6   4   2   12.05    0.50
   7   4   2    5.86    0.30
   7   4   2    5.93    0.28
   7   4   2    5.90    0.35
   7   4   2    5.65    0.34
   7   4   2    6.20    0.38
   8   4   2    7.82    0.33
   8   4   2    7.12    0.42
   8   4   2    7.44    0.46
   8   4   2    7.76    0.35
   8   4   2    7.41    0.37
   9   4   2    3.20    0.30
   9   4   2    3.09    0.24
   9   4   2    2.53    0.37
   9   4   2    3.40    0.23
  10   4   2    1.73    0.26
  10   4   2    2.17    0.29
  10   4   2    1.64    0.19
  10   4   2    1.68    0.20
  11   4   2    0.07    0.10
  11   4   2    0.07    0.10
  12   4   2    2.22    0.19
  12   4   2    2.60    0.20
  13   4   2    0.54    0.14
  13   4   2    0.44    0.13
  17  -5  -2    2.53    0.21
  17  -5  -2    3.54    0.19
  16  -5  -2    1.12    0.15
  16  -5  -2    1.09    0.16
  16  -5  -2    0.80    0.12
  15  -5  -2    1.17    0.19
  15  -5  -2    1.18    0.18
  15  -5  -2    1.03    0.16
  15  -5  -2    1.25    0.18
  15  -5  -2    1.09    0.18
  14  -5  -2    1.86    0.19
  14  -5  -2    1.92    0.21
  14  -5  -2    1.81    0.27
  14  -5  -2    1.45    0.21
  14  -5  -2    1.81    0.22
  13  -5  -2    1.50    0.20
  13  -5  -2    1.76    0.22
  13  -5  -2    1.84    0.23
  13  -5  -2    1.77    0.22
  13  -5  -2    1.26    0.20
  13  -5  -2    1.74    0.23
  12  -5  -2    0.72    0.26
  12  -5  -2    0.66    0.13
  12  -5  -2    0.66    0.16
  12  -5  -2    0.67    0.14
  12  -5  -2    0.46    0.15
  12  -5  -2    0.81    0.15
  12  -5  -2    0.74    0.12
  11  -5  -2    0.98    0.15
  11  -5  -2    1.08    0.15
  11  -5  -2    1.00    0.17
  11  -5  -2    1.01    0.20
  11  -5  -2    0.98    0.15
  11  -5  -2    1.24    0.16
  11  -5  -2    1.01    0.16
  10  -5  -2    3.04    0.24
  10  -5  -2    3.14    0.27
  10  -5  -2    2.97    0.32
  10  -5  -2    2.59    0.66
  10  -5  -2    3.02    0.25
  10  -5  -2    3.18    0.20
  10  -5  -2    2.99    0.23
   9  -5  -2    1.27    0.18
   9  -5  -2    1.56    0.23
   9  -5  -2    1.44    0.19
   9  -5  -2    1.21    0.16
   9  -5  -2    0.94    0.13
   9  -5  -2    1.30    0.37
   9  -5  -2    1.28    0.17
   8  -5  -2    6.25    0.52
   8  -5  -2    5.60    0.50
   8  -5  -2    6.41    0.30
   8  -5  -2    5.80    0.32
   8  -5  -2    5.92    0.31
   8  -5  -2    6.41    0.51
   8  -5  -2    6.31    0.28
  -8   5   2    6.76    0.57
   7  -5  -2    4.85    0.37
   7  -5  -2    5.01    0.37
   7  -5  -2    4.66    0.38
  -7   5   2    4.36    0.41
   6  -5  -2    3.83    0.32
   6  -5  -2    4.03    0.30
  -6   5   2    4.24    0.32
   5  -5  -2   11.28    0.46
   5  -5  -2   10.29    0.47
  -5   5   2   11.36    0.48
   4  -5  -2  109.91    3.38
   4  -5  -2  107.11    3.37
  -4   5   2  108.35    3.38
   3  -5  -2  391.00   11.92
   3  -5  -2  387.14   11.92
  -3   5   2  397.13   11.92
   2  -5  -2    1.94    0.16
  -2   5   2    2.18    0.16
   1  -5  -2    0.16    0.07
  -1   5   2    0.16    0.07
   0  -5  -2   17.98    0.61
  -1  -5  -2    4.44    0.21
  -1  -5  -2    4.23    0.22
  -1  -5  -2    4.51    0.31
  -2  -5  -2   14.46    0.65
  -3  -5  -2    3.12    0.48
   3   5   2    1.79    0.26
   3   5   2    2.32    0.24
   4   5   2    7.58    0.32
   4   5   2    7.30    0.39
   4   5   2    7.68    0.39
   4   5   2    7.44    0.36
   4   5   2    7.62    0.39
   5   5   2    7.06    0.34
   5   5   2    6.47    0.34
   5   5   2    7.19    0.30
   5   5   2    6.80    0.35
   5   5   2    6.17    0.36
   5   5   2    7.23    0.38
   6   5   2    2.44    0.28
   6   5   2    1.95    0.30
   6   5   2    2.56    0.27
   6   5   2    2.40    0.23
   6   5   2    2.65    0.29
   6   5   2    2.33    0.19
   7   5   2    0.19    0.18
   7   5   2    0.10    0.16
   7   5   2    0.10    0.19
   7   5   2    0.21    0.16
   7   5   2   -0.01    0.11
   7   5   2    0.01    0.11
   8   5   2    0.27    0.20
   8   5   2    0.06    0.17
   8   5   2    0.04    0.19
   8   5   2    0.13    0.11
   8   5   2    0.05    0.12
   9   5   2    9.68    0.52
   9   5   2   10.48    0.42
   9   5   2   10.08    0.40
   9   5   2    9.19    0.46
  10   5   2    1.46    0.19
  10   5   2    1.33    0.18
  10   5   2    1.42    0.27
  11   5   2    4.24    0.25
  11   5   2    4.15    0.24
  12   5   2    5.82    0.28
  12   5   2    6.18    0.30
  17  -6  -2    0.58    0.16
  17  -6  -2    1.02    0.15
  16  -6  -2    0.85    0.13
  16  -6  -2    1.18    0.18
  16  -6  -2    1.12    0.17
  16  -6  -2    1.36    0.19
  15  -6  -2    0.03    0.10
  15  -6  -2   -0.02    0.15
  15  -6  -2   -0.02    0.10
  15  -6  -2    0.10    0.12
  14  -6  -2    0.26    0.13
  14  -6  -2    0.01    0.16
  14  -6  -2    0.02    0.13
  14  -6  -2    0.23    0.13
  14  -6  -2    0.30    0.10
  13  -6  -2    1.34    0.17
  13  -6  -2    1.24    0.19
  13  -6  -2    1.29    0.16
  13  -6  -2    1.32    0.17
  13  -6  -2    1.06    0.13
  13  -6  -2    1.42    0.29
  13  -6  -2    1.08    0.15
  12  -6  -2    0.93    0.16
  12  -6  -2    1.16    0.21
  12  -6  -2    0.67    0.11
  12  -6  -2    0.97    0.16
  12  -6  -2    0.90    0.15
  12  -6  -2    0.95    0.17
  12  -6  -2    0.94    0.15
  11  -6  -2   17.76    0.60
  11  -6  -2   18.08    0.67
  11  -6  -2   18.01    0.64
  11  -6  -2   17.52    0.64
  11  -6  -2   17.85    0.65
  11  -6  -2   17.67    0.67
  10  -6  -2   35.58    1.17
  10  -6  -2   37.40    1.18
  10  -6  -2   34.93    1.17
  10  -6  -2   35.60    1.21
  10  -6  -2   36.44    1.18
  10  -6  -2   36.62    1.14
   9  -6  -2    2.15    0.19
   9  -6  -2    2.60    0.23
   9  -6  -2    1.54    0.39
   9  -6  -2    1.78    0.20
   9  -6  -2    2.04    0.17
   9  -6  -2    1.57    0.21
   9  -6  -2    1.96    0.22
   8  -6  -2   16.44    0.83
   8  -6  -2   16.38    0.80
   8  -6  -2   16.28    0.54
   8  -6  -2   16.48    0.58
   8  -6  -2   16.77    0.80
   8  -6  -2   14.84    0.57
   8  -6  -2   15.91    0.59
   8  -6  -2   15.80    0.59
  -8   6   2   16.25    0.87
   7  -6  -2    0.11    0.12
   7  -6  -2    0.22    0.10
   7  -6  -2    0.05    0.17
   7  -6  -2    0.14    0.13
   7  -6  -2    0.19    0.19
   7  -6  -2    0.03    0.22
  -7   6   2    0.03    0.24
   6  -6  -2    8.74    0.48
   6  -6  -2    8.21    0.46
  -6   6   2    8.74    0.48
   5  -6  -2    0.65    0.16
   5  -6  -2    0.40    0.16
  -5   6   2    0.28    0.15
   4  -6  -2    1.06    0.17
   4  -6  -2    1.01    0.15
  -4   6   2    0.91    0.15
   3  -6  -2   41.29    1.28
   3  -6  -2   40.11    1.26
  -3   6   2   32.89    1.25
   2  -6  -2  115.21    3.62
   2  -6  -2  115.63    3.63
  -2   6   2  119.05    3.62
   1  -6  -2   47.90    1.59
   1  -6  -2   50.08    1.59
  -1   6   2   50.73    1.57
   0  -6  -2    2.80    0.21
   0  -6  -2    2.54    0.23
  -1  -6  -2    4.20    0.25
  -1  -6  -2    3.02    0.40
  -1  -6  -2    3.36    0.23
  -2  -6  -2   48.28    1.78
   2   6   2   48.91    1.51
   2   6   2   47.96    1.57
   2   6   2   48.09    1.51
   3   6   2    0.16    0.13
   3   6   2   -0.02    0.11
   3   6   2    0.19    0.12
   3   6   2    0.28    0.13
   3   6   2    0.10    0.18
   4   6   2    2.89    0.27
   4   6   2    2.85    0.21
   4   6   2    2.98    0.29
   4   6   2    2.82    0.25
   4   6   2    2.63    0.30
   4   6   2    2.75    0.25
   5   6   2   24.14    0.85
   5   6   2   25.28    0.82
   5   6   2   25.98    0.87
   5   6   2   26.09    0.90
   5   6   2   26.17    0.85
   5   6   2   24.03    0.87
   6   6   2   17.20    0.66
   6   6   2   16.88    0.62
   6   6   2   16.56    0.58
   6   6   2   16.75    0.64
   6   6   2   16.53    0.64
   6   6   2   16.85    0.61
   7   6   2    0.66    0.20
   7   6   2    0.58    0.18
   7   6   2    0.55    0.13
   7   6   2    0.73    0.19
   7   6   2    0.77    0.15
   7   6   2    0.75    0.20
   8   6   2    0.69    0.15
   8   6   2    0.77    0.14
   8   6   2    1.00    0.20
   8   6   2    1.26    0.22
   8   6   2    0.61    0.22
   9   6   2    4.96    0.40
   9   6   2    4.86    0.28
   9   6   2    5.01    0.26
  10   6   2    0.27    0.14
  10   6   2    0.13    0.11
  11   6   2    4.65    0.30
  11   6   2    4.62    0.26
  17  -7  -2    1.66    0.16
  17  -7  -2    1.18    0.18
  16  -7  -2    1.56    0.24
  16  -7  -2    1.13    0.17
  16  -7  -2    1.41    0.23
  16  -7  -2    1.44    0.17
  15  -7  -2    3.61    0.25
  15  -7  -2    3.26    0.22
  15  -7  -2    3.49    0.21
  15  -7  -2    3.22    0.27
  14  -7  -2   -0.52    0.24
  14  -7  -2    0.09    0.09
  14  -7  -2    0.00    0.15
  14  -7  -2   -0.02    0.12
  14  -7  -2    0.04    0.14
  14  -7  -2   -0.05    0.13
  13  -7  -2    1.49    0.22
  13  -7  -2    1.07    0.23
  13  -7  -2    0.69    0.17
  13  -7  -2    0.99    0.16
  13  -7  -2    0.97    0.17
  13  -7  -2    0.79    0.13
  13  -7  -2    0.77    0.12
  12  -7  -2   -0.11    0.12
  12  -7  -2    0.13    0.15
  12  -7  -2    0.06    0.12
  12  -7  -2    0.07    0.13
  12  -7  -2    0.08    0.09
  12  -7  -2    0.23    0.17
  12  -7  -2    0.03    0.11
  11  -7  -2    4.69    0.30
  11  -7  -2    4.87    0.30
  11  -7  -2    4.24    0.34
  11  -7  -2    4.65    0.27
  11  -7  -2    4.81    0.24
  11  -7  -2    4.50    0.32
  10  -7  -2    0.15    0.12
  10  -7  -2    0.00    0.11
  10  -7  -2    0.47    0.19
  10  -7  -2    0.17    0.12
  10  -7  -2    0.10    0.08
  10  -7  -2    0.08    0.12
   9  -7  -2    1.32    0.15
   9  -7  -2    1.00    0.15
   9  -7  -2    1.14    0.15
   9  -7  -2    1.22    0.16
   9  -7  -2    1.06    0.41
   9  -7  -2    1.21    0.15
  -9   7   2    1.76    0.23
   8  -7  -2   36.42    1.38
   8  -7  -2   35.17    1.17
   8  -7  -2   34.22    1.11
   8  -7  -2   35.64    1.42
   8  -7  -2   35.80    1.15
   8  -7  -2   33.43    1.37
   8  -7  -2   34.74    1.14
  -8   7   2   34.44    1.44
  -8   7   2   35.33    1.12
   7  -7  -2    3.08    0.39
   7  -7  -2    2.80    0.22
   7  -7  -2    2.93    0.24
   7  -7  -2    3.20    0.33
   7  -7  -2    3.26    0.20
  -7   7   2    2.51    0.22
  -7   7   2    2.81    0.37
   6  -7  -2    4.42    0.42
   6  -7  -2    3.80    0.40
  -6   7   2    4.56    0.43
   5  -7  -2    0.03    0.18
   5  -7  -2    0.32    0.16
  -5   7   2    0.24    0.17
   4  -7  -2   -0.11    0.13
   4  -7  -2    0.01    0.15
  -4   7   2    0.19    0.14
   3  -7  -2    9.37    0.43
   3  -7  -2    8.88    0.46
  -3   7   2    8.96    0.42
   2  -7  -2   -0.18    0.15
   2  -7  -2    0.03    0.12
  -2   7   2    0.01    0.12
   1  -7  -2    2.98    0.30
   1  -7  -2    3.13    0.26
   0  -7  -2    0.50    0.14
   0  -7  -2    0.62    0.17
   0   7   2    0.54    0.13
   0   7   2    0.67    0.14
   0   7   2    0.58    0.15
   0   7   2    0.43    0.14
  -1  -7  -2    5.05    0.36
  -1  -7  -2    5.03    0.34
  -1  -7  -2    4.78    0.66
   1   7   2    5.26    0.29
   1   7   2    5.24    0.30
   1   7   2    5.64    0.31
   1   7   2    5.34    0.34
   2   7   2    4.91    0.27
   2   7   2    4.56    0.34
   2   7   2    4.82    0.29
   2   7   2    4.76    0.29
   2   7   2    4.05    0.36
   2   7   2    4.97    0.30
   3   7   2   10.70    0.41
   3   7   2   11.43    0.44
   3   7   2   10.99    0.44
   3   7   2   10.04    0.47
   3   7   2   11.14    0.46
   4   7   2   15.65    0.58
   4   7   2   15.11    0.60
   4   7   2   15.94    0.57
   4   7   2   13.99    0.53
   4   7   2   15.64    0.60
   5   7   2   -0.06    0.14
   5   7   2   -0.11    0.14
   5   7   2    0.08    0.18
   5   7   2   -0.12    0.16
   5   7   2    0.11    0.12
   5   7   2   -0.03    0.13
   6   7   2   -0.09    0.16
   6   7   2    0.21    0.14
   6   7   2    0.31    0.19
   6   7   2    0.21    0.16
   6   7   2    0.11    0.16
   6   7   2    0.25    0.12
   7   7   2    1.84    0.28
   7   7   2    1.88    0.28
   7   7   2    1.71    0.24
   7   7   2    1.32    0.21
   7   7   2    1.52    0.22
   7   7   2    1.20    0.21
   8   7   2    2.37    0.32
   8   7   2    3.31    0.33
   8   7   2    2.22    0.22
   8   7   2    2.68    0.27
   9   7   2    0.51    0.13
   9   7   2    0.17    0.22
   9   7   2    0.20    0.16
  10   7   2    0.11    0.14
  17  -8  -2    2.26    0.18
  17  -8  -2    1.86    0.25
  17  -8  -2    2.35    0.17
  16  -8  -2   -0.13    0.09
  16  -8  -2    0.09    0.09
  16  -8  -2   -0.02    0.12
  15  -8  -2    2.28    0.29
  15  -8  -2    2.25    0.24
  15  -8  -2    2.08    0.17
  15  -8  -2    2.31    0.21
  14  -8  -2    3.91    0.26
  14  -8  -2    3.81    0.31
  14  -8  -2    3.92    0.32
  14  -8  -2    3.16    0.37
  14  -8  -2    3.54    0.26
  14  -8  -2    3.98    0.23
  13  -8  -2   -0.09    0.16
  13  -8  -2    0.20    0.19
  13  -8  -2    0.11    0.10
  13  -8  -2    0.23    0.14
  13  -8  -2   -0.05    0.13
  13  -8  -2    0.31    0.14
  12  -8  -2    0.75    0.17
  12  -8  -2    0.80    0.16
  12  -8  -2    0.64    0.12
  12  -8  -2    0.67    0.16
  12  -8  -2    0.64    0.15
  12  -8  -2    0.76    0.21
  11  -8  -2    0.17    0.13
  11  -8  -2    0.11    0.09
  11  -8  -2    0.11    0.12
  11  -8  -2   -0.01    0.12
  10  -8  -2    1.56    0.21
  10  -8  -2    1.10    0.15
  10  -8  -2    1.90    0.16
  10  -8  -2    1.47    0.17
 -10   8   2    1.58    0.19
   9  -8  -2    0.41    0.09
   9  -8  -2    0.53    0.13
   9  -8  -2    0.34    0.11
   9  -8  -2    0.31    0.13
   9  -8  -2    0.43    0.40
  -9   8   2    0.52    0.12
   8  -8  -2    8.28    0.87
   8  -8  -2    9.36    0.45
   8  -8  -2    9.91    0.38
   8  -8  -2   11.00    0.96
   8  -8  -2   10.65    0.37
   8  -8  -2   10.14    0.41
  -8   8   2    9.49    0.38
  -8   8   2    7.56    0.98
   7  -8  -2    1.22    0.17
   7  -8  -2    1.03    0.38
   7  -8  -2    1.64    0.37
   7  -8  -2    0.91    0.12
   7  -8  -2    1.11    0.15
   7  -8  -2    1.22    0.20
  -7   8   2    1.16    0.38
  -7   8   2    1.21    0.18
   6  -8  -2    5.09    0.30
   6  -8  -2    4.58    0.25
   6  -8  -2    4.61    0.56
   6  -8  -2    5.18    0.50
  -6   8   2    4.53    0.55
  -6   8   2    4.62    0.24
  -6   8   2    4.49    0.34
   5  -8  -2    2.87    0.45
   5  -8  -2    1.88    0.26
   5  -8  -2    2.55    0.27
  -5   8   2    2.06    0.19
  -5   8   2    2.00    0.27
   4  -8  -2    7.91    0.55
   4  -8  -2    8.92    0.49
  -4   8   2    8.00    0.48
  -4   8   2    7.75    0.34
   3  -8  -2   15.39    0.65
   3  -8  -2   14.74    0.71
  -3   8   2   14.68    0.56
  -3   8   2   15.02    0.58
  -3   8   2   16.20    0.66
   2  -8  -2    6.48    0.40
   2  -8  -2    5.10    0.48
  -2   8   2    5.32    0.31
  -2   8   2    5.79    0.32
  -2   8   2    5.64    0.34
   1  -8  -2   33.06    1.17
   1  -8  -2   32.64    1.20
  -1   8   2   32.74    1.11
  -1   8   2   34.26    1.13
  -1   8   2   33.88    1.08
  -1   8   2   33.13    1.07
   0  -8  -2   64.03    2.15
   0  -8  -2   64.00    2.18
   0   8   2   69.02    2.06
   0   8   2   68.46    2.14
   0   8   2   68.81    2.07
   0   8   2   64.16    2.14
   0   8   2   69.66    2.17
   1   8   2   28.95    0.93
   1   8   2   27.00    0.97
   1   8   2   28.69    0.93
   1   8   2   28.38    0.96
   1   8   2   28.79    0.98
   1   8   2   26.56    0.91
   2   8   2    8.52    0.37
   2   8   2    9.24    0.39
   2   8   2    8.24    0.37
   2   8   2    8.15    0.40
   2   8   2    7.98    0.42
   3   8   2    6.19    0.33
   3   8   2    5.74    0.31
   3   8   2    5.62    0.34
   3   8   2    5.87    0.30
   3   8   2    5.27    0.36
   4   8   2    0.41    0.15
   4   8   2    0.19    0.18
   4   8   2    0.33    0.15
   4   8   2    0.34    0.13
   4   8   2    0.40    0.14
   5   8   2    4.72    0.35
   5   8   2    5.07    0.34
   5   8   2    3.86    0.38
   5   8   2    4.92    0.30
   5   8   2    4.73    0.28
   6   8   2    7.56    0.41
   6   8   2    7.42    0.37
   6   8   2    7.26    0.34
   6   8   2    7.08    0.41
   6   8   2    7.08    0.45
   7   8   2    0.21    0.18
   7   8   2    0.20    0.16
   7   8   2   -0.18    0.17
   7   8   2   -0.08    0.12
   8   8   2    4.96    0.35
   8   8   2    4.95    0.28
   8   8   2    4.76    0.36
   9   8   2    4.30    0.31
  17  -9  -2    1.01    0.13
  17  -9  -2    1.16    0.16
  17  -9  -2    0.82    0.14
  16  -9  -2    0.12    0.12
  16  -9  -2    0.03    0.11
  16  -9  -2    0.12    0.08
  15  -9  -2    9.39    0.41
  15  -9  -2    9.50    0.38
  15  -9  -2    9.38    0.35
  15  -9  -2    8.26    0.48
  14  -9  -2    0.35    0.10
  14  -9  -2    0.26    0.17
  14  -9  -2    0.39    0.14
  14  -9  -2    0.31    0.14
  14  -9  -2    0.29    0.15
  13  -9  -2    0.46    0.16
  13  -9  -2    0.05    0.13
  13  -9  -2    0.23    0.10
  13  -9  -2    0.36    0.15
  13  -9  -2    0.26    0.14
  12  -9  -2    5.20    0.34
  12  -9  -2    5.32    0.33
  12  -9  -2    5.54    0.33
  12  -9  -2    5.47    0.27
  11  -9  -2    2.11    0.23
  11  -9  -2    2.13    0.25
  11  -9  -2    2.26    0.25
  11  -9  -2    2.03    0.19
 -11   9   2    2.29    0.31
  10  -9  -2    3.93    0.26
  10  -9  -2    4.26    0.22
  10  -9  -2    4.06    0.29
  10  -9  -2    4.52    0.27
 -10   9   2    3.75    0.28
   9  -9  -2    0.02    0.12
   9  -9  -2    0.35    0.09
   9  -9  -2    0.12    0.10
   9  -9  -2    0.16    0.14
  -9   9   2    0.17    0.10
   8  -9  -2   10.65    0.48
   8  -9  -2   11.27    0.40
   8  -9  -2    8.90    1.14
   8  -9  -2   11.38    0.45
   8  -9  -2   10.99    0.41
  -8   9   2   10.97    0.42
   7  -9  -2    8.51    0.39
   7  -9  -2    8.47    0.87
   7  -9  -2    8.09    0.47
   7  -9  -2    8.37    0.99
   7  -9  -2    8.81    0.34
  -7   9   2    8.17    0.34
  -7   9   2    7.98    0.39
  -7   9   2    8.43    0.47
  -7   9   2    7.40    0.93
   6  -9  -2   17.86    0.64
   6  -9  -2   18.23    1.04
   6  -9  -2   17.95    0.61
   6  -9  -2   18.03    0.94
  -6   9   2   14.60    0.95
  -6   9   2   17.75    0.60
  -6   9   2   18.01    0.63
  -6   9   2   17.89    0.68
   5  -9  -2    8.51    0.66
   5  -9  -2    8.39    0.76
   5  -9  -2    9.50    0.41
  -5   9   2    9.00    0.40
  -5   9   2    8.91    0.35
  -5   9   2    9.03    0.42
  -5   9   2    9.47    0.70
   4  -9  -2    0.18    0.14
   4  -9  -2    0.42    0.25
   4  -9  -2   -0.07    0.33
  -4   9   2    0.02    0.10
  -4   9   2    0.14    0.13
  -4   9   2    0.16    0.12
  -4   9   2    0.07    0.16
  -4   9   2   -0.24    0.28
   3  -9  -2    4.66    0.51
   3  -9  -2    5.12    0.65
  -3   9   2    4.97    0.28
  -3   9   2    5.39    0.33
  -3   9   2    6.09    0.31
  -3   9   2    5.43    0.29
  -3   9   2    5.81    0.32
   2  -9  -2    0.31    0.27
   2  -9  -2    0.40    0.36
  -2   9   2    0.62    0.13
  -2   9   2    0.76    0.16
  -2   9   2    0.63    0.14
  -2   9   2    0.65    0.12
  -2   9   2    0.60    0.13
  -1   9   2    3.75    0.27
  -1   9   2    2.77    0.38
  -1   9   2    3.43    0.26
  -1   9   2    3.65    0.27
  -1   9   2    3.78    0.26
  -1   9   2    3.02    0.34
   0   9   2   14.75    0.60
   0   9   2   17.13    0.63
   0   9   2   15.40    0.62
   0   9   2   16.12    0.58
   0   9   2   16.42    0.61
   1   9   2    6.80    0.38
   1   9   2    7.08    0.42
   1   9   2    7.98    0.35
   1   9   2    7.62    0.37
   1   9   2    7.52    0.36
   2   9   2   36.67    1.19
   2   9   2   38.81    1.24
   2   9   2   39.31    1.23
   2   9   2   37.80    1.27
   2   9   2   37.82    1.28
   3   9   2   14.19    0.57
   3   9   2   13.07    0.52
   3   9   2   13.11    0.58
   3   9   2   14.15    0.53
   3   9   2   13.90    0.55
   4   9   2    5.94    0.36
   4   9   2    6.18    0.36
   4   9   2    6.55    0.34
   4   9   2    5.92    0.33
   4   9   2    6.09    0.42
   5   9   2    0.00    0.24
   5   9   2   -0.08    0.15
   5   9   2    0.12    0.15
   5   9   2    0.01    0.15
   5   9   2    0.06    0.13
   6   9   2    0.63    0.16
   6   9   2    0.65    0.17
   6   9   2    0.47    0.16
   6   9   2    0.60    0.15
   7   9   2    0.65    0.17
   7   9   2    0.33    0.17
   7   9   2    0.40    0.18
   7   9   2    0.31    0.16
   8   9   2    1.36    0.23
   8   9   2    0.66    0.20
  17 -10  -2    0.81    0.13
  17 -10  -2    0.86    0.12
  17 -10  -2    0.84    0.12
  16 -10  -2    8.47    0.37
  16 -10  -2    8.52    0.32
  16 -10  -2    8.37    0.34
  15 -10  -2    1.62    0.22
  15 -10  -2    1.56    0.15
  15 -10  -2    1.84    0.23
  15 -10  -2    1.65    0.21
  14 -10  -2    7.79    0.36
  14 -10  -2    7.34    0.37
  14 -10  -2    7.45    0.31
  14 -10  -2    6.98    0.35
  14 -10  -2    8.06    0.37
  13 -10  -2    0.00    0.14
  13 -10  -2    0.10    0.10
  13 -10  -2   -0.14    0.14
  13 -10  -2   -0.17    0.13
  13 -10  -2    0.09    0.13
  12 -10  -2    0.14    0.15
  12 -10  -2    0.16    0.14
  12 -10  -2    0.10    0.12
  12 -10  -2    0.08    0.10
  11 -10  -2   15.48    0.54
  11 -10  -2   15.22    0.58
  11 -10  -2   15.00    0.56
  11 -10  -2   15.97    0.59
 -11  10   2   13.82    0.56
  10 -10  -2    5.35    0.31
  10 -10  -2    5.09    0.28
  10 -10  -2    5.01    0.25
  10 -10  -2    5.08    0.40
  10 -10  -2    4.66    0.33
 -10  10   2    4.63    0.29
   9 -10  -2    0.41    0.13
   9 -10  -2    0.49    0.17
   9 -10  -2    0.41    0.11
   9 -10  -2    0.38    0.10
  -9  10   2    0.45    0.11
   8 -10  -2    3.43    0.22
   8 -10  -2    3.70    0.22
   8 -10  -2    3.11    0.36
   8 -10  -2    3.87    0.27
  -8  10   2    3.53    0.42
  -8  10   2    3.35    0.22
   7 -10  -2    0.31    0.13
   7 -10  -2    0.57    0.67
   7 -10  -2    0.16    0.12
  -7  10   2    0.62    0.18
  -7  10   2    0.20    0.09
  -7  10   2    0.52    0.14
   6 -10  -2    0.33    0.15
   6 -10  -2    0.46    0.14
  -6  10   2    0.37    0.10
  -6  10   2    0.32    0.15
  -6  10   2    0.41    0.14
  -6  10   2    0.38    0.22
   5 -10  -2    5.43    0.32
  -5  10   2    4.71    0.25
  -5  10   2    5.35    0.32
  -5  10   2    5.12    0.30
  -5  10   2    4.94    0.35
   4 -10  -2   -0.12    0.14
  -4  10   2    0.02    0.13
  -4  10   2    0.12    0.13
  -4  10   2    0.16    0.10
  -4  10   2   -0.23    0.11
  -4  10   2    0.13    0.12
   3 -10  -2    0.02    0.16
  -3  10   2    0.15    0.12
  -3  10   2    0.11    0.11
  -3  10   2    0.13    0.13
  -3  10   2    0.02    0.12
  -3  10   2    0.02    0.11
  -2  10   2    2.52    0.24
  -2  10   2    2.57    0.25
  -2  10   2    2.44    0.26
  -2  10   2    2.53    0.25
  -2  10   2    2.63    0.25
  -1  10   2   11.11    0.43
  -1  10   2   10.08    0.45
  -1  10   2   10.98    0.47
  -1  10   2   10.32    0.47
  -1  10   2   11.21    0.45
  -1  10   2    9.58    0.49
   0  10   2    8.22    0.38
   0  10   2    7.73    0.42
   0  10   2    8.44    0.39
   0  10   2    8.16    0.37
   1  10   2    8.23    0.44
   1  10   2    8.82    0.40
   1  10   2    7.75    0.43
   1  10   2    8.72    0.41
   1  10   2    9.06    0.40
   2  10   2    0.59    0.14
   2  10   2    0.80    0.21
   2  10   2    0.78    0.15
   2  10   2    0.84    0.15
   2  10   2    0.62    0.20
   3  10   2    0.26    0.22
   3  10   2    0.18    0.13
   3  10   2   -0.10    0.19
   3  10   2    0.08    0.13
   3  10   2    0.15    0.14
   4  10   2    8.03    0.43
   4  10   2    8.14    0.41
   4  10   2    8.55    0.42
   4  10   2    8.97    0.40
   5  10   2    0.59    0.17
   5  10   2    0.58    0.18
   5  10   2    0.56    0.14
   5  10   2    0.82    0.19
   6  10   2    5.57    0.35
   6  10   2    5.73    0.31
   6  10   2    5.60    0.33
   7  10   2    7.11    0.37
   7  10   2    6.50    0.38
   7  10   2    6.91    0.37
  17 -11  -2    1.07    0.12
  17 -11  -2    0.80    0.13
  17 -11  -2    1.02    0.14
  16 -11  -2   -0.12    0.12
  16 -11  -2    0.14    0.11
  16 -11  -2    0.08    0.08
  15 -11  -2   15.90    0.57
  15 -11  -2   16.21    0.59
  15 -11  -2   15.58    0.55
  15 -11  -2   16.89    0.61
  14 -11  -2    4.17    0.22
  14 -11  -2    4.37    0.29
  14 -11  -2    4.37    0.29
  14 -11  -2    4.15    0.27
  14 -11  -2    4.45    0.28
  13 -11  -2    2.56    0.25
  13 -11  -2    2.06    0.28
  13 -11  -2    1.73    0.25
  13 -11  -2    2.23    0.25
  13 -11  -2    2.41    0.19
  12 -11  -2    3.03    0.24
  12 -11  -2    3.01    0.21
  12 -11  -2    3.12    0.27
  12 -11  -2    2.89    0.29
 -12  11   2    2.70    0.31
  11 -11  -2    1.24    0.20
  11 -11  -2    1.56    0.23
  11 -11  -2    1.61    0.19
  11 -11  -2    1.24    0.16
 -11  11   2    1.48    0.23
  10 -11  -2    0.29    0.12
  10 -11  -2    0.36    0.11
  10 -11  -2    0.45    0.14
  10 -11  -2    0.40    0.18
 -10  11   2    0.36    0.12
   9 -11  -2   24.64    0.90
   9 -11  -2   25.33    0.83
   9 -11  -2   26.17    0.83
   9 -11  -2   25.15    0.88
  -9  11   2   24.15    0.83
   8 -11  -2    8.24    0.36
   8 -11  -2    8.66    0.35
   8 -11  -2    8.98    0.40
  -8  11   2    8.33    0.35
  -8  11   2    7.80    0.50
  -8  11   2    8.32    0.48
   7 -11  -2   13.06    0.50
   7 -11  -2   12.10    0.47
  -7  11   2   12.10    0.46
  -7  11   2   12.35    0.47
  -7  11   2   11.95    0.53
  -7  11   2   10.64    0.53
   6 -11  -2    9.97    0.44
   6 -11  -2    8.55    0.45
  -6  11   2    9.13    0.44
  -6  11   2    9.40    0.37
  -6  11   2    9.89    0.40
  -6  11   2    9.07    0.47
   5 -11  -2    9.62    0.44
  -5  11   2    9.35    0.45
  -5  11   2    9.29    0.44
  -5  11   2   10.01    0.41
  -5  11   2    9.75    0.44
  -5  11   2    9.95    0.39
   4 -11  -2    0.02    0.16
  -4  11   2   -0.01    0.13
  -4  11   2    0.06    0.12
  -4  11   2    0.08    0.13
  -4  11   2    0.21    0.13
  -4  11   2    0.06    0.10
   3 -11  -2   11.25    0.52
  -3  11   2   12.64    0.47
  -3  11   2   11.25    0.46
  -3  11   2   11.65    0.48
  -3  11   2   11.79    0.50
  -3  11   2   12.80    0.49
   2 -11  -2    1.40    0.23
  -2  11   2    1.49    0.24
  -2  11   2    1.26    0.16
  -2  11   2    1.88    0.22
  -2  11   2    1.29    0.17
  -2  11   2    1.99    0.22
  -1  11   2    5.44    0.32
  -1  11   2    5.70    0.32
  -1  11   2    5.19    0.37
  -1  11   2    5.08    0.31
  -1  11   2    5.63    0.36
   0  11   2    0.85    0.21
   0  11   2    0.67    0.14
   0  11   2    0.38    0.14
   0  11   2    0.58    0.14
   1  11   2    1.71    0.24
   1  11   2    1.55    0.24
   1  11   2    1.60    0.24
   1  11   2    1.15    0.17
   2  11   2    0.30    0.14
   2  11   2    0.26    0.14
   2  11   2    0.04    0.23
   2  11   2    0.34    0.14
   3  11   2    0.51    0.16
   3  11   2    0.52    0.17
   3  11   2    0.40    0.15
   4  11   2    7.64    0.37
   4  11   2    7.76    0.36
   4  11   2    6.80    0.38
   5  11   2    0.50    0.13
   5  11   2    0.21    0.15
   5  11   2    0.18    0.14
   6  11   2    0.44    0.17
   6  11   2    0.87    0.16
   6  11   2    0.73    0.16
   7  11   2    0.08    0.25
   7  11   2   -0.28    0.18
  17 -12  -2    0.07    0.07
  17 -12  -2    0.03    0.10
  16 -12  -2    0.06    0.07
  16 -12  -2    0.08    0.11
  16 -12  -2   -0.45    0.20
  16 -12  -2   -0.12    0.14
  15 -12  -2    2.60    0.22
  15 -12  -2    2.46    0.16
  15 -12  -2    2.46    0.25
  15 -12  -2    2.29    0.26
  14 -12  -2    0.15    0.09
  14 -12  -2    0.14    0.11
  14 -12  -2    0.31    0.13
  14 -12  -2    0.52    0.16
  13 -12  -2    0.58    0.11
  13 -12  -2    0.24    0.14
  13 -12  -2    0.54    0.18
  13 -12  -2    0.53    0.13
  13 -12  -2    0.20    0.15
  12 -12  -2   19.89    0.66
  12 -12  -2   18.80    0.71
  12 -12  -2   19.67    0.67
  12 -12  -2   19.26    0.71
 -12  12   2   17.80    0.67
  11 -12  -2    4.58    0.39
  11 -12  -2    5.08    0.31
  11 -12  -2    4.91    0.39
  11 -12  -2    5.11    0.29
  11 -12  -2    5.12    0.27
 -11  12   2    5.23    0.29
  10 -12  -2    3.28    0.43
  10 -12  -2    4.21    0.30
  10 -12  -2    4.37    0.26
  10 -12  -2    4.35    0.25
 -10  12   2    4.04    0.26
   9 -12  -2   14.36    0.52
   9 -12  -2   14.18    0.52
   9 -12  -2   13.80    0.56
  -9  12   2   13.67    0.52
   8 -12  -2    3.16    0.22
   8 -12  -2    2.64    0.26
   8 -12  -2    2.82    0.28
  -8  12   2    3.25    0.32
  -8  12   2    3.32    0.39
  -8  12   2    3.05    0.22
   7 -12  -2    2.26    0.27
   7 -12  -2    1.77    0.19
   7 -12  -2    2.08    0.31
  -7  12   2    1.97    0.22
  -7  12   2    1.68    0.22
  -7  12   2    2.08    0.20
  -7  12   2    1.97    0.25
  -7  12   2    1.65    0.28
   6 -12  -2    2.22    0.30
  -6  12   2    2.61    0.30
  -6  12   2    2.02    0.27
  -6  12   2    2.72    0.25
  -6  12   2    2.50    0.31
   5 -12  -2   21.36    0.78
  -5  12   2   21.37    0.74
  -5  12   2   21.45    0.73
  -5  12   2   20.55    0.76
  -5  12   2   21.02    0.79
  -5  12   2   21.31    0.75
   4 -12  -2    7.83    0.44
  -4  12   2    8.23    0.36
  -4  12   2    7.74    0.40
  -4  12   2    8.22    0.39
  -4  12   2    7.93    0.36
  -4  12   2    7.87    0.39
   3 -12  -2    1.62    0.25
  -3  12   2    1.56    0.23
  -3  12   2    1.81    0.25
  -3  12   2    1.80    0.24
  -3  12   2    1.65    0.19
  -3  12   2    1.55    0.22
  -2  12   2   13.61    0.58
  -2  12   2   14.42    0.55
  -2  12   2   14.12    0.54
  -2  12   2   14.25    0.56
  -2  12   2   13.29    0.54
  -1  12   2    3.30    0.27
  -1  12   2    3.31    0.28
  -1  12   2    3.69    0.36
  -1  12   2    3.11    0.35
  -1  12   2    3.68    0.27
   0  12   2   -0.03    0.14
   0  12   2   -0.12    0.22
   0  12   2    0.16    0.14
   0  12   2    0.16    0.12
   1  12   2    0.22    0.13
   1  12   2    0.13    0.12
   1  12   2    0.08    0.23
   1  12   2   -0.06    0.13
   2  12   2    4.27    0.29
   2  12   2    3.88    0.28
   2  12   2    3.92    0.29
   3  12   2    0.36    0.14
   3  12   2    0.43    0.13
   3  12   2    0.48    0.15
   4  12   2    0.03    0.12
   4  12   2    0.17    0.13
   4  12   2   -0.07    0.14
   5  12   2   11.08    0.47
   5  12   2   11.73    0.45
   5  12   2   12.09    0.47
   6  12   2   -0.17    0.15
   6  12   2   -0.11    0.17
   6  12   2    0.01    0.19
  17 -13  -2    0.10    0.07
  17 -13  -2    0.12    0.11
  16 -13  -2    0.07    0.07
  16 -13  -2    0.11    0.11
  16 -13  -2   -0.03    0.18
  15 -13  -2    1.20    0.16
  15 -13  -2    1.47    0.19
  15 -13  -2    1.50    0.19
  15 -13  -2    1.46    0.14
  14 -13  -2    2.10    0.31
  14 -13  -2    2.46    0.17
  14 -13  -2    2.21    0.21
  14 -13  -2    2.07    0.21
  13 -13  -2    0.02    0.10
  13 -13  -2    0.01    0.11
  13 -13  -2   -0.05    0.09
  13 -13  -2   -0.14    0.19
 -13  13   2    0.20    0.18
  12 -13  -2    3.42    0.23
  12 -13  -2    3.07    0.36
  12 -13  -2    3.52    0.38
  12 -13  -2    3.66    0.28
  12 -13  -2    3.80    0.25
 -12  13   2    3.07    0.26
  11 -13  -2    4.03    0.25
  11 -13  -2    4.21    0.26
  11 -13  -2    4.48    0.30
  11 -13  -2    4.25    0.34
  11 -13  -2    3.00    0.32
 -11  13   2    3.70    0.26
  10 -13  -2    4.19    0.26
  10 -13  -2    4.21    0.27
  10 -13  -2    4.49    0.30
 -10  13   2    4.20    0.26
   9 -13  -2    1.78    0.26
   9 -13  -2    2.04    0.25
   9 -13  -2    1.88    0.20
  -9  13   2    2.18    0.21
   8 -13  -2    0.64    0.16
   8 -13  -2    0.61    0.11
   8 -13  -2    0.68    0.19
  -8  13   2    0.60    0.11
  -8  13   2    0.68    0.22
   7 -13  -2    7.90    0.34
   7 -13  -2    7.51    0.40
  -7  13   2    8.15    0.37
  -7  13   2    7.37    0.42
  -7  13   2    7.20    0.45
  -7  13   2    7.87    0.35
   6 -13  -2    1.85    0.30
  -6  13   2    1.23    0.19
  -6  13   2    1.15    0.16
  -6  13   2    0.95    0.18
  -6  13   2    1.16    0.19
   5 -13  -2   12.80    0.58
  -5  13   2   12.97    0.53
  -5  13   2   12.90    0.49
  -5  13   2   12.49    0.53
  -5  13   2   13.89    0.52
   4 -13  -2    0.81    0.23
  -4  13   2    0.99    0.16
  -4  13   2    0.89    0.14
  -4  13   2    0.92    0.16
  -4  13   2    0.69    0.16
  -3  13   2    8.60    0.41
  -3  13   2    8.50    0.46
  -3  13   2    8.54    0.39
  -3  13   2    8.09    0.39
  -3  13   2    8.53    0.40
  -2  13   2   -0.09    0.12
  -2  13   2    0.01    0.13
  -2  13   2   -0.07    0.16
  -2  13   2   -0.07    0.12
  -2  13   2    0.33    0.20
  -1  13   2    2.64    0.25
  -1  13   2    2.05    0.24
  -1  13   2    2.26    0.26
  -1  13   2    2.48    0.36
  -1  13   2    2.14    0.25
   0  13   2    0.37    0.24
   0  13   2    0.04    0.14
   0  13   2    0.18    0.14
   0  13   2    0.05    0.14
   1  13   2    0.19    0.14
   1  13   2    0.19    0.12
   1  13   2    0.13    0.14
   2  13   2   16.18    0.62
   2  13   2   17.24    0.61
   2  13   2   16.72    0.63
   3  13   2   16.25    0.60
   3  13   2   16.48    0.58
   3  13   2   15.62    0.58
   4  13   2    0.04    0.12
   4  13   2   -0.17    0.11
   4  13   2    0.02    0.14
   5  13   2   -0.22    0.17
   5  13   2    0.07    0.14
  17 -14  -2    0.82    0.12
  17 -14  -2    1.29    0.17
  16 -14  -2    0.09    0.07
  16 -14  -2    0.21    0.18
  16 -14  -2    0.14    0.10
  15 -14  -2    0.21    0.08
  15 -14  -2    0.32    0.12
  15 -14  -2    0.11    0.13
  14 -14  -2    3.05    0.19
  14 -14  -2    3.02    0.23
  14 -14  -2    2.97    0.21
  13 -14  -2    0.14    0.09
  13 -14  -2    0.13    0.11
  13 -14  -2    0.06    0.11
 -13  14   2    0.15    0.15
  12 -14  -2    3.75    0.24
  12 -14  -2    4.01    0.23
  12 -14  -2    3.72    0.27
 -12  14   2    4.01    0.25
  11 -14  -2   11.80    0.50
  11 -14  -2   11.24    0.47
  11 -14  -2   11.85    0.45
  11 -14  -2   11.97    0.46
 -11  14   2   11.68    0.46
  10 -14  -2    0.19    0.15
  10 -14  -2    0.35    0.12
  10 -14  -2    0.29    0.15
 -10  14   2    0.44    0.12
   9 -14  -2    1.95    0.28
   9 -14  -2    2.34    0.21
   9 -14  -2    2.00    0.23
  -9  14   2    2.31    0.22
  -9  14   2    2.63    0.40
   8 -14  -2    0.02    0.16
   8 -14  -2   -0.05    0.11
  -8  14   2   -0.04    0.18
  -8  14   2    0.05    0.10
   7 -14  -2    5.93    0.30
   7 -14  -2    5.52    0.37
  -7  14   2    6.14    0.32
  -7  14   2    5.55    0.36
  -7  14   2    5.58    0.30
  -7  14   2    5.63    0.39
   6 -14  -2    2.58    0.23
   6 -14  -2    2.28    0.35
  -6  14   2    2.98    0.23
  -6  14   2    2.83    0.26
  -6  14   2    2.51    0.28
  -6  14   2    3.08    0.31
   5 -14  -2    1.67    0.26
  -5  14   2    1.74    0.20
  -5  14   2    1.73    0.23
  -5  14   2    1.95    0.22
  -5  14   2    1.91    0.26
  -4  14   2   23.64    0.78
  -4  14   2   22.60    0.81
  -4  14   2   22.20    0.82
  -4  14   2   21.52    0.79
  -4  14   2   22.32    0.77
  -3  14   2    0.51    0.15
  -3  14   2    0.25    0.14
  -3  14   2    0.34    0.14
  -3  14   2    0.35    0.15
  -2  14   2    1.28    0.18
  -2  14   2    1.36    0.23
  -2  14   2    1.59    0.25
  -2  14   2    1.72    0.23
  -1  14   2    1.39    0.22
  -1  14   2    1.60    0.22
  -1  14   2    1.01    0.20
  -1  14   2    1.28    0.24
  -1  14   2    1.02    0.17
   0  14   2   -0.06    0.11
   0  14   2   -0.03    0.12
   0  14   2   -0.11    0.11
   1  14   2    2.41    0.23
   1  14   2    2.34    0.22
   1  14   2    2.19    0.21
   2  14   2    0.34    0.13
   2  14   2    0.30    0.12
   2  14   2    0.38    0.13
   3  14   2    0.26    0.11
   3  14   2    0.21    0.13
   3  14   2    0.28    0.12
   4  14   2    0.69    0.15
   4  14   2    0.56    0.14
   4  14   2    0.45    0.12
  16 -15  -2    1.95    0.15
  16 -15  -2    1.87    0.19
  15 -15  -2    0.25    0.12
  15 -15  -2    0.01    0.12
  15 -15  -2    0.27    0.09
  14 -15  -2    1.48    0.17
  14 -15  -2    1.45    0.19
  14 -15  -2    1.44    0.17
  13 -15  -2    0.06    0.11
  13 -15  -2   -0.03    0.11
  13 -15  -2   -0.03    0.10
 -13  15   2    0.00    0.13
  12 -15  -2    0.06    0.14
  12 -15  -2    0.07    0.13
  12 -15  -2    0.15    0.10
 -12  15   2    0.04    0.10
  11 -15  -2    1.51    0.18
  11 -15  -2    1.11    0.17
  11 -15  -2    0.79    0.15
  11 -15  -2    1.39    0.23
 -11  15   2    0.96    0.13
  10 -15  -2    0.68    0.16
  10 -15  -2    1.15    0.17
 -10  15   2    0.66    0.11
   9 -15  -2    0.46    0.17
   9 -15  -2    0.24    0.11
  -9  15   2    0.27    0.12
  -9  15   2    0.31    0.25
   8 -15  -2    0.42    0.12
   8 -15  -2    0.15    0.18
  -8  15   2    0.11    0.19
  -8  15   2    0.40    0.11
   7 -15  -2    2.61    0.22
   7 -15  -2    2.23    0.35
  -7  15   2    2.51    0.24
  -7  15   2    2.61    0.32
  -7  15   2    2.12    0.29
  -7  15   2    2.81    0.22
   6 -15  -2    0.02    0.24
   6 -15  -2    0.25    0.12
  -6  15   2    0.39    0.12
  -6  15   2    0.18    0.13
  -6  15   2    0.59    0.17
  -6  15   2    0.15    0.15
   5 -15  -2    5.10    0.29
  -5  15   2    4.42    0.31
  -5  15   2    5.26    0.30
  -5  15   2    5.23    0.32
  -5  15   2    5.50    0.29
  -5  15   2    4.95    0.37
  -4  15   2    1.08    0.17
  -4  15   2    0.94    0.21
  -4  15   2    1.49    0.22
  -4  15   2    1.45    0.23
  -4  15   2    0.92    0.16
  -3  15   2    0.16    0.14
  -3  15   2    0.32    0.14
  -3  15   2    0.33    0.22
  -3  15   2    0.04    0.13
  -3  15   2    0.28    0.14
  -2  15   2   -0.07    0.10
  -2  15   2    0.21    0.24
  -2  15   2    0.16    0.13
  -2  15   2   -0.01    0.17
  -2  15   2    0.27    0.13
  -1  15   2    0.80    0.13
  -1  15   2    1.00    0.14
  -1  15   2    0.59    0.14
   0  15   2    3.15    0.25
   0  15   2    3.75    0.24
   0  15   2    3.62    0.23
   1  15   2    8.93    0.36
   1  15   2    8.96    0.37
   1  15   2    8.32    0.37
   2  15   2    0.73    0.12
   2  15   2    0.50    0.11
   2  15   2    0.47    0.12
   3  15   2    2.44    0.19
   3  15   2    3.16    0.20
   3  15   2    2.70    0.23
  15 -16  -2   -0.15    0.11
  15 -16  -2    0.19    0.15
  15 -16  -2   -0.13    0.12
  14 -16  -2    0.25    0.12
  14 -16  -2   -0.07    0.15
  14 -16  -2   -0.10    0.09
  13 -16  -2   -0.25    0.16
  13 -16  -2    0.09    0.10
  13 -16  -2    0.02    0.11
 -13  16   2    0.05    0.12
  12 -16  -2    0.86    0.19
  12 -16  -2    0.53    0.11
  12 -16  -2    0.54    0.14
 -12  16   2    0.61    0.11
  11 -16  -2    3.02    0.27
  11 -16  -2    2.60    0.24
  11 -16  -2    3.43    0.21
 -11  16   2    2.78    0.20
  10 -16  -2    2.41    0.20
  10 -16  -2    2.29    0.26
 -10  16   2    2.54    0.19
   9 -16  -2    3.21    0.30
   9 -16  -2    3.64    0.22
  -9  16   2    3.31    0.21
   8 -16  -2   -0.07    0.19
   8 -16  -2   -0.04    0.09
  -8  16   2    0.19    0.09
  -8  16   2   -0.04    0.19
   7 -16  -2    1.39    0.25
   7 -16  -2    1.54    0.17
  -7  16   2    1.20    0.19
  -7  16   2    1.05    0.18
  -7  16   2    1.16    0.17
   6 -16  -2    0.50    0.11
  -6  16   2    0.40    0.12
  -6  16   2    0.20    0.10
  -6  16   2    0.39    0.15
  -6  16   2    0.61    0.17
  -6  16   2    0.23    0.15
   5 -16  -2    1.37    0.19
  -5  16   2    1.06    0.14
  -5  16   2    1.22    0.17
  -5  16   2    1.43    0.19
  -5  16   2    0.71    0.20
  -5  16   2    1.24    0.21
   4 -16  -2    0.69    0.13
  -4  16   2    0.67    0.15
  -4  16   2    1.04    0.22
  -4  16   2    0.65    0.12
  -4  16   2    0.70    0.14
  -4  16   2    0.65    0.13
   3 -16  -2    5.26    0.28
  -3  16   2    5.03    0.26
  -3  16   2    4.59    0.30
  -3  16   2    4.46    0.27
  -3  16   2    4.83    0.28
   2 -16  -2   12.82    0.49
  -2  16   2   12.57    0.45
  -2  16   2   11.55    0.52
  -2  16   2   12.40    0.48
  -2  16   2   11.83    0.47
  -1  16   2    0.49    0.11
  -1  16   2    0.75    0.12
  -1  16   2    0.46    0.12
   0  16   2    0.14    0.10
   0  16   2    0.26    0.11
   0  16   2    0.14    0.10
   1  16   2    0.34    0.10
   1  16   2    0.49    0.11
   1  16   2    0.39    0.11
   2  16   2    3.47    0.20
   2  16   2    4.50    0.22
   2  16   2    4.00    0.24
  15 -17  -2    0.20    0.12
  14 -17  -2   -0.03    0.09
  14 -17  -2    0.29    0.15
  13 -17  -2    1.43    0.22
  13 -17  -2    1.22    0.16
 -13  17   2    1.10    0.18
  12 -17  -2    1.74    0.22
  12 -17  -2    1.81    0.24
  12 -17  -2    2.28    0.17
 -12  17   2    2.60    0.18
  11 -17  -2    0.19    0.17
  11 -17  -2    0.00    0.09
  11 -17  -2    0.07    0.12
 -11  17   2    0.05    0.09
  10 -17  -2    0.20    0.10
  10 -17  -2    0.52    0.20
 -10  17   2    0.15    0.09
   9 -17  -2    1.96    0.26
   9 -17  -2    1.93    0.17
  -9  17   2    1.76    0.17
   8 -17  -2    2.89    0.20
  -8  17   2    2.30    0.32
  -8  17   2    2.76    0.19
   7 -17  -2    0.84    0.12
  -7  17   2    1.30    0.16
  -7  17   2    1.23    0.19
  -7  17   2    0.94    0.17
  -7  17   2    1.04    0.18
   6 -17  -2    0.31    0.11
  -6  17   2    0.55    0.15
  -6  17   2    0.39    0.11
  -6  17   2    0.61    0.20
  -6  17   2    0.38    0.15
   5 -17  -2    4.45    0.24
  -5  17   2    4.90    0.24
  -5  17   2    4.14    0.26
  -5  17   2    4.61    0.25
  -5  17   2    4.54    0.26
  -5  17   2    4.42    0.38
   4 -17  -2    1.28    0.21
  -4  17   2    1.84    0.22
  -4  17   2    1.51    0.20
  -4  17   2    1.40    0.16
  -4  17   2    1.36    0.18
   3 -17  -2   -0.11    0.16
  -3  17   2    0.10    0.11
  -3  17   2    0.09    0.10
  -3  17   2   -0.08    0.11
  -3  17   2   -0.05    0.17
  -2  17   2   -0.09    0.09
  -2  17   2    0.02    0.09
  -2  17   2    0.05    0.10
  -1  17   2    0.07    0.10
  -1  17   2    0.00    0.10
  -1  17   2    0.09    0.10
   0  17   2    0.96    0.13
   0  17   2    1.30    0.16
   0  17   2    0.78    0.11
  14 -18  -2    1.56    0.17
 -13  18   2    0.15    0.12
  12 -18  -2   -0.03    0.09
 -12  18   2    0.21    0.09
  11 -18  -2    3.14    0.23
  11 -18  -2    2.64    0.18
 -11  18   2    2.72    0.17
  10 -18  -2    0.23    0.11
  10 -18  -2    0.31    0.10
 -10  18   2    0.28    0.08
   9 -18  -2    2.36    0.18
  -9  18   2    3.19    0.29
  -9  18   2    2.54    0.17
   8 -18  -2    1.71    0.17
  -8  18   2    1.26    0.21
  -8  18   2    2.08    0.16
   7 -18  -2    0.19    0.10
  -7  18   2    0.28    0.10
  -7  18   2    0.18    0.16
   6 -18  -2    0.05    0.11
  -6  18   2    0.15    0.10
  -6  18   2   -0.09    0.13
  -6  18   2    0.19    0.16
   5 -18  -2    1.19    0.20
  -5  18   2    1.50    0.19
  -5  18   2    1.35    0.18
  -5  18   2    1.10    0.18
   4 -18  -2    0.17    0.19
  -4  18   2    0.51    0.16
  -4  18   2   -0.15    0.11
  -4  18   2    0.10    0.11
  -3  18   2    0.20    0.10
  -3  18   2   -0.09    0.10
  -2  18   2    1.24    0.14
  -2  18   2    1.22    0.15
  12 -19  -2   -0.02    0.09
 -12  19   2   -0.05    0.09
  11 -19  -2    0.24    0.09
 -11  19   2    0.08    0.08
  10 -19  -2    2.84    0.20
  10 -19  -2    3.06    0.18
 -10  19   2    3.19    0.16
   9 -19  -2   -0.07    0.09
   9 -19  -2   -0.03    0.10
  -9  19   2   -0.03    0.08
   8 -19  -2    2.39    0.16
   8 -19  -2    2.78    0.19
  -8  19   2    2.62    0.16
   7 -19  -2    0.14    0.13
  -7  19   2    0.16    0.09
   6 -19  -2    2.62    0.28
  -6  19   2    2.69    0.19
  -6  19   2    3.19    0.26
  -5  19   2    0.37    0.13
  -4  19   2    0.14    0.13
   4 -19   3    2.45    0.16
  -5  19  -3    7.58    0.38
  -5  19  -3    8.48    0.32
   5 -19   3    9.17    0.31
  -6  19  -3    1.41    0.23
  -6  19  -3    2.00    0.16
   6 -19   3    1.61    0.14
  -7  19  -3    2.22    0.21
  -7  19  -3    2.38    0.16
   7 -19   3    2.50    0.16
   7 -19   3    1.92    0.31
  -8  19  -3    1.03    0.13
  -8  19  -3    1.59    0.19
   8 -19   3    1.15    0.16
   8 -19   3    1.32    0.14
  -9  19  -3    0.22    0.08
  -9  19  -3   -0.06    0.12
   9 -19   3   -0.02    0.12
   9 -19   3    0.20    0.09
 -10  19  -3    1.25    0.18
 -10  19  -3    1.17    0.13
  10 -19   3    1.15    0.17
 -11  19  -3    2.15    0.19
  11 -19   3    2.26    0.18
  -1  18  -3    3.58    0.18
  -1  18  -3    3.09    0.20
  -2  18  -3    0.06    0.11
  -2  18  -3    0.01    0.09
   2 -18   3    0.04    0.11
  -3  18  -3    0.19    0.10
  -3  18  -3   -0.16    0.12
  -3  18  -3   -0.21    0.16
  -3  18  -3    0.02    0.15
   3 -18   3    0.11    0.09
  -4  18  -3    0.97    0.16
  -4  18  -3    1.14    0.16
  -4  18  -3    0.72    0.15
  -5  18  -3    1.58    0.20
  -5  18  -3    1.55    0.18
  -5  18  -3    1.70    0.18
  -5  18  -3    1.29    0.22
   5 -18   3    1.63    0.25
  -6  18  -3    7.15    0.33
  -6  18  -3    6.96    0.29
   6 -18   3    7.00    0.28
   6 -18   3    7.04    0.34
  -7  18  -3    0.11    0.13
  -7  18  -3    0.20    0.08
   7 -18   3    0.23    0.13
   7 -18   3    0.21    0.09
  -8  18  -3    1.65    0.20
  -8  18  -3    1.56    0.15
   8 -18   3    1.54    0.15
   8 -18   3    1.77    0.19
  -9  18  -3    0.08    0.08
   9 -18   3    0.14    0.11
   9 -18   3    0.04    0.09
 -10  18  -3    0.24    0.08
  10 -18   3    0.27    0.10
  10 -18   3    0.24    0.10
 -11  18  -3    0.15    0.09
  11 -18   3    0.01    0.09
  11 -18   3    0.03    0.12
  12 -18   3    0.32    0.10
  13 -18   3    0.58    0.11
   1  17  -3    0.67    0.11
   1  17  -3    0.56    0.11
   0  17  -3    0.22    0.10
   0  17  -3    0.19    0.09
   0 -17   3   -0.03    0.19
  -1  17  -3    0.72    0.18
  -1  17  -3    0.36    0.11
  -1  17  -3    0.54    0.11
  -2  17  -3    1.61    0.17
  -2  17  -3    1.42    0.19
  -2  17  -3    1.53    0.25
  -2  17  -3    1.60    0.19
  -3  17  -3   -0.01    0.11
  -3  17  -3    0.08    0.12
  -3  17  -3    0.07    0.13
  -3  17  -3    0.17    0.15
  -4  17  -3    3.06    0.27
  -4  17  -3    2.66    0.25
  -4  17  -3    3.24    0.22
  -4  17  -3    3.15    0.22
   4 -17   3    4.02    0.33
  -5  17  -3    0.80    0.13
  -5  17  -3    0.74    0.13
  -5  17  -3    0.56    0.16
  -5  17  -3    0.63    0.15
   5 -17   3    1.06    0.16
  -6  17  -3    0.11    0.10
  -6  17  -3    0.00    0.12
  -6  17  -3    0.37    0.14
  -6  17  -3   -0.40    0.19
   6 -17   3    0.30    0.13
  -7  17  -3    1.62    0.17
   7 -17   3    1.71    0.20
  -8  17  -3    0.32    0.10
   8 -17   3    0.37    0.11
   8 -17   3    0.18    0.09
  -9  17  -3    0.43    0.10
   9 -17   3    0.55    0.11
   9 -17   3    0.32    0.10
 -10  17  -3    2.36    0.18
  10 -17   3    2.26    0.18
  10 -17   3    2.31    0.19
[truncated: 2,100,310 more chars]
